# Supplementary material for: Widespread mono- and oligoadenylation direct small noncoding RNA maturation versus degradation fates
Source: EMBO J. 2025 Dec 5;45(2):537–63. doi: 10.1038/s44318-025-00655-2 (PMC12811392; doi:10.1038/s44318-025-00655-2)
Supplement: Supplementary file 2 — Table EV1 [file 44318_2025_655_MOESM2_ESM.xlsx]

## Sheet: Sheet1
Table EV1. Contains DNA sequences for sequencing adapters, Illumina indices, gene-specific sequencing primers, qPCR primers, siRNAs, gRNAs, cloning primers, and sequences of exogenously-expressed RNAs and spike-in controls.
RNA adapter	sequence
AG-10N	/5Phos/AGNNNNNNNNNNAGAUCGGAAGAGCGUCGUG/3SpC3/
AG-11N	/5Phos/AGNNNNNNNNNNNAGAUCGGAAGAGCGUCGUG/3SpC3/
AG-15N	/5Phos/AGNNNNNNNNNNNNNNNAGAUCGGAAGAGCGUCGUG/3SpC3/
AG-16N	/5Phos/AGNNNNNNNNNNNNNNNNAGAUCGGAAGAGCGUCGUG/3SpC3/
5' cDNA adapter	sequence
3Tr3	/5Phos/AGATCGGAAGAGCACACGTCTG/3SpC3/
library prep and sequencing	sequence
AR17	ACACGACGCTCTTCCGA
RC_3Tr3	CAGACGTGTGCTCTTCCGATCT
RT_probe	AGGCAGAATCCAGATGC
TruSeq_D501	AATGATACGGCGACCACCGAGATCTACAC TATAGCCT ACACTCTTTCCCTACACGACGCTCTTCCGATCT
TruSeq_D502	AATGATACGGCGACCACCGAGATCTACAC ATAGAGGC ACACTCTTTCCCTACACGACGCTCTTCCGATCT
TruSeq_D503	AATGATACGGCGACCACCGAGATCTACAC CCTATCCT ACACTCTTTCCCTACACGACGCTCTTCCGATCT
TruSeq_D504	AATGATACGGCGACCACCGAGATCTACAC GGCTCTGA ACACTCTTTCCCTACACGACGCTCTTCCGATCT
TruSeq_D701	CAAGCAGAAGACGGCATACGAGAT CGAGTAAT GTGACTGGAGTTCAGACGTGTGCTCTTCCGATC
TruSeq_D702	CAAGCAGAAGACGGCATACGAGAT TCTCCGGA GTGACTGGAGTTCAGACGTGTGCTCTTCCGATC
TruSeq_D703	CAAGCAGAAGACGGCATACGAGAT AATGAGCG GTGACTGGAGTTCAGACGTGTGCTCTTCCGATC
gene specific primers for 3' end library preparation	sequence
FU1-01	CAGACGTGTGCTCTTCCGATCT ATCG ATGATCACGAAGGTGGTTTT
FU1-02	CAGACGTGTGCTCTTCCGATCT GAACG ATGATCACGAAGGTGGTTTT
FU1-03	CAGACGTGTGCTCTTCCGATCT GTTGTA ATGATCACGAAGGTGGTTTT
FU1-04	CAGACGTGTGCTCTTCCGATCT CTACCAT ATGATCACGAAGGTGGTTTT
FU1-05	CAGACGTGTGCTCTTCCGATCT TGGCTTCA ATGATCACGAAGGTGGTTTT
FU1-06	CAGACGTGTGCTCTTCCGATCT ACTACGTGT ATGATCACGAAGGTGGTTTT
FU2-01	CAGACGTGTGCTCTTCCGATCT TACG GGAGATGGAATAGGAGCTTGC
FU2-02	CAGACGTGTGCTCTTCCGATCT CTGCT GGAGATGGAATAGGAGCTTGC
FU2-03	CAGACGTGTGCTCTTCCGATCT CAATCA GGAGATGGAATAGGAGCTTGC
FU2-04	CAGACGTGTGCTCTTCCGATCT GTAGATG GGAGATGGAATAGGAGCTTGC
FU2-05	CAGACGTGTGCTCTTCCGATCT AGCCATAG GGAGATGGAATAGGAGCTTGC
FU2-06	CAGACGTGTGCTCTTCCGATCT TGTACAGCA GGAGATGGAATAGGAGCTTGC
F7SL-01	CAGACGTGTGCTCTTCCGATCT ATCG TAAGTTCGGCATCAATATGGT
F7SL-02	CAGACGTGTGCTCTTCCGATCT GAACG TAAGTTCGGCATCAATATGGT
F7SL-03	CAGACGTGTGCTCTTCCGATCT CGTATC TAAGTTCGGCATCAATATGGT
F7SL-04	CAGACGTGTGCTCTTCCGATCT TCTGAAG TAAGTTCGGCATCAATATGGT
F7SL-05	CAGACGTGTGCTCTTCCGATCT ATAGGCCA TAAGTTCGGCATCAATATGGT
F7SL-06	CAGACGTGTGCTCTTCCGATCT GTCGAATCG TAAGTTCGGCATCAATATGGT
F7SK-01	CAGACGTGTGCTCTTCCGATCT CTGA GCTCTCAAGGTCCATTTGTAG
F7SK-02	CAGACGTGTGCTCTTCCGATCT TTACG GCTCTCAAGGTCCATTTGTAG
F7SK-03	CAGACGTGTGCTCTTCCGATCT GAATAC GCTCTCAAGGTCCATTTGTAG
F7SK-04	CAGACGTGTGCTCTTCCGATCT AATGCGT GCTCTCAAGGTCCATTTGTAG
F7SK-05	CAGACGTGTGCTCTTCCGATCT TGCATTAA GCTCTCAAGGTCCATTTGTAG
F7SK-06	CAGACGTGTGCTCTTCCGATCT ACATCAGTA GCTCTCAAGGTCCATTTGTAG
FY1-01	CAGACGTGTGCTCTTCCGATCT CTGA GCTGGTCCGAAGGTAGTGAG
FY1-02	CAGACGTGTGCTCTTCCGATCT TTACG GCTGGTCCGAAGGTAGTGAG
FY1-03	CAGACGTGTGCTCTTCCGATCT GAATAC GCTGGTCCGAAGGTAGTGAG
FY1-04	CAGACGTGTGCTCTTCCGATCT AATGCGT GCTGGTCCGAAGGTAGTGAG
FY1-05	CAGACGTGTGCTCTTCCGATCT TGCATTAA GCTGGTCCGAAGGTAGTGAG
FY1-06	CAGACGTGTGCTCTTCCGATCT ACATCAGTA GCTGGTCCGAAGGTAGTGAG
FY3-01	CAGACGTGTGCTCTTCCGATCT CTGA GCTGGTCCGAGTGCAGTG
FY3-02	CAGACGTGTGCTCTTCCGATCT TTACG GCTGGTCCGAGTGCAGTG
FY3-03	CAGACGTGTGCTCTTCCGATCT GAATAC GCTGGTCCGAGTGCAGTG
FY3-04	CAGACGTGTGCTCTTCCGATCT AATGCGT GCTGGTCCGAGTGCAGTG
FY3-05	CAGACGTGTGCTCTTCCGATCT TGCATTAA GCTGGTCCGAGTGCAGTG
FY3-06	CAGACGTGTGCTCTTCCGATCT ACATCAGTA GCTGGTCCGAGTGCAGTG
FU2-01	CAGACGTGTGCTCTTCCGATCT TACG GGAGATGGAATAGGAGCTTGC
FU2-02	CAGACGTGTGCTCTTCCGATCT CTGCT GGAGATGGAATAGGAGCTTGC
FU2-03	CAGACGTGTGCTCTTCCGATCT CAATCA GGAGATGGAATAGGAGCTTGC
FU2-04	CAGACGTGTGCTCTTCCGATCT GTAGATG GGAGATGGAATAGGAGCTTGC
FU2-05	CAGACGTGTGCTCTTCCGATCT AGCCATAG GGAGATGGAATAGGAGCTTGC
FU2-06	CAGACGTGTGCTCTTCCGATCT TGTACAGCA GGAGATGGAATAGGAGCTTGC
FU11-04	CAGACGTGTGCTCTTCCGATCT ACGACTG CGACATCAAGAGATTTCGGAAGC
qPCR primers	sequence
U1_F	GCACTCCGGATGTGCTGACCC
U1_R	CAGGGGAAAGCGCGAACGCAG
7SK_F	GAGGGCGATCTGGCTGCGACAT
7SK_R	ACATGGAGCGGTGAGGGAGGAA
EU-labeled_Δ_β-globin_probe_F	GCAACGTGCTGGTCTGTGT
EU-labeled_Δ_β-globin_probe_R	CAGGGCATTAGCCACACC
Unlabeled_Δ_β-globin_probe_F	GCAACCTCAAACAGACACCA
Unlabeled_Δ_β-globin_probe_R	CCTCACCACCAACTTCATCC
7SL_F	GGAGTTCTGGGCTGTAGTGC
7SL_R	ATCAGCACGGGAGTTTTGAC
U6_F	GCTTCGGCAGCACATATACTAAAAT
U6_R	CGCTTCACGAATTTGCGTGTCAT
GAPDH_F	TGGCGTTGTGTGCTGAAGAT
GAPDH_R	TAACGGGCCAGAACATTGG
Y1_F	GCTGGTCCGAAGGTAGTGAG
Y1_R	AGTCAAGTGCAGTAGTGAGAAGG
Y3_F	GCTGGTCCGAGTGCAGTG
Y3_R	AAAAGGCTAGTCAAGTGAAGCAG
U2_F	CTCGGCCTTTTGGCTAAGAT
U2_R	ACGGAGCAAGCTCCTATTCC
cloning primers	sequence
endogenous_7SL1_F	TCGAGCTCGCCAGAATGCAGTGCTCAAAG
endogenous_7SL1_R	AGGATCCCCGTCTCTTGAGAGTCCAAAATTAAC
pUC19_F	TCTCAAGAGACGGGGATCCTCTAGAGTC
pUC19_R	CTGCATTCTGGCGAGCTCGAATTCCTATAG
7SL1a_barcode_F	AGCGAGACCCTGCCTCTTTTGAAC
7SL1a_barcode_R	ATGTTGCCCAGGCTGGAG
7SL1b_barcode_F	CCTGGACAACATAGCGAGACCCCG
7SL1b_barcode_R	CTGGAATGCAGTGGCTATTCACAG
gRNAs	sequence
TENT2_grna1_sense	CACCGTGAATAAACAGTAGGTGACA
TENT2_grna1_comp	AAACTGTCACCTACTGTTTATTCA
TENT2_grna2_sense	CACCGAATGAAATTTACCAACAACA
TENT2_grna2_comp	AAACTGTTGTTGGTAAATTTCATT
genotyping	sequence
TENT2_ex2_F	CCACCCTTCACTCCAAATCA
TENT2_ex3_R	CGAAATAATGGGGAAGCTGA
siRNAs	sequence
siControl_Luciferase	CGUACGCGGAAUACUUCGAUU
siTENT2	CGUUAGUGCUGGUGAUUAAUU
siPAPg.1	CAGCUUAAAUGGUUGUAGAUU
siPAPg.2	CCAUAGAUGGGACUCCUAAUU
siTUT1	GUGUGUUUGUCAGUGGCUUUU
exogenous expression transcripts	sequence
Barcoded U1 WT	ATACTTACCTGGCAGGGGAGATACCATGATCACGAAGGTGGTTTTCCCAGGGCGAGGCTTATCCATTGCACTCCGGATGTGCTGACCCCTGCGATTTCCCCAAAGCTGGGAAACTCGACTGCATAATTTGTGGTAGTGGGGGACTGCGTTCGCGCTTTCCCCTG
Barcoded 7SL1a	GCCGGGCGCGGTGGCGCGTGCCTGTAGTCCCAGCTACTCGGGAGGCTGAGGCTGGAGGATCGCTTGAGTCCAGGAGTTCTGGGCTGTAGTGCGCTATGCCGATCGGGTGTCCGCACTAAGTTCGGCATCAATATGGTGACCTCCCGGGAGCGGGGGACCACCAGGTTGCCTAAGGAGGGGTGAACCGGCCCAGGTCGGAAACGGAGCAGGTCAAAACTCCCGTGCTGATCAGTAGTGGGATCGCGCCTGTGAATAGCCACTGCACTCCAGCCTGGGCAACATAGCGAGACCCTGCCTCT
Barcoded 7SL1b	GCCGGGCGCGGTGGCGCGTGCCTGTAGTCCCAGCTACTCGGGAGGCTGAGGCTGGAGGATCGCTTGAGTCCAGGAGTTCTGGGCTGTAGTGCGCTATGCCGATCGGGTGTCCGCACTAAGTTCGGCATCAATATGGTGACCTCCCGGGAGCGGGGGACCACCAGGTTGCCTAAGGAGGGGTGAACCGGCCCAGGTCGGAAACGGAGCAGGTCAAAACTCCCGTGCTGATCAGTAGTGGGATCGCGCCTGTGAATAGCCACTGCATTCCAGCCTGGACAACATAGCGAGACCCCGTCTCT
spike-in probes	sequence
EU-labeled Δ β-globin probe	ATCCTGAGAACTTCAGGCTCCTGGGCAACGTGCTGGTCTGTGTGCTGGCCCATCACTTTGGCAAAGAATTCACCCCACCAGTGCAGGCTGCCTATCAGAAAGTGGTGGCTGGTGTGGCTAATGCCCTGGCCCACAAGTATCACTAAGCGGCCGCTCGCTTTCTTGCTGTCCAATTTCTATTAAAGGTTCCTTTGTTCCCTAAGTCCAACTACTAAACTGGGGGATATTATGAAGGGCCTTGAGCATCTGGATTCTGCC
Unlabeled Δ β-globin probe	ACATTTGCTTCTGACACAACTGTGTTCACTAGCAACCTCAAACAGACACCATGGACTACAAGGACGACGATGACAAGGTGCACCTGACTCCTGAGGAGAAGTCTGCCGTTACTGCCCTGTGGGGCAAGGTGAACGTGGATGAAGTTGGTGGTGAGGCCCTGGGCCGCTCGCTTTCTTGCTGTCCAATTTCTATTAAAGGTTCCTTTGTTCCCTAAGTCCAACTACTAAACTGGGGGATATTATGAAGGGCCTTGAGCATCTGGATTCTGCC
