# Supplementary material for: Widespread mono- and oligoadenylation direct small noncoding RNA maturation versus degradation fates
Source: EMBO J. 2025 Dec 5;45(2):537–63. doi: 10.1038/s44318-025-00655-2 (PMC12811392; doi:10.1038/s44318-025-00655-2)
Supplement: Supplementary file 3 — Table EV2 [file 44318_2025_655_MOESM3_ESM.xlsx]

## Sheet: EMBOJ-2025-120731_TableEV2
Table EV2. Transient adenylation of snoRNA species. A list of snoRNA/scaRNA genes that were enriched for A-tailing in newly transcribed conditions compared to the steady state, along with the difference in A-tailing between conditions and associated p-values (two-sample two-tailed t-test), as referenced in Figure 2E-F.
genename	delta %A1+ tail (newly transcribed-steady state)	pvalue (-log10)	analysis
SCARNA21B	-10.2195	6.12726
SNORD66	-2.55566	4.36351
SNORD33	-2.73926	4.19111
SNORD46	-6.30653	3.92001
SNORD86	-3.94289	3.53437
SNORD83A	-2.44776	3.34238
SNORA5A	-2.57203	2.91863
SNORA2C	-1.49956	2.80626
SNORA14B	-1.4686	2.70631
SNORD67	-1.48834	2.49918
SCARNA5	-3.70596	2.11893
SNORD34	-2.09566	1.79255
SNORA71E	-1.02946	1.63424
SNORA33	-2.41237	1.51084
13
14

## Sheet: Legend
Table EV2: Transient adenylation of snoRNA species. Contains list of snoRNA/scaRNA genes that were enriched for A-tailing in newly transcribed conditions compared to the steady state, along with the difference in A-tailing between conditions and associated p-values, as referenced in Figure 2E-F. Cumulative plot showing snoRNA stability as measured by the log2 ratio of steady state over newly tran…
