# Supplementary material for: Widespread mono- and oligoadenylation direct small noncoding RNA maturation versus degradation fates
Source: EMBO J. 2025 Dec 5;45(2):537–63. doi: 10.1038/s44318-025-00655-2 (PMC12811392; doi:10.1038/s44318-025-00655-2)
Supplement: Supplementary file 4 — Table EV3 [file 44318_2025_655_MOESM4_ESM.xlsx]

## Sheet: Sheet1
Table EV3. Differences in lengths of 3’ uridine termini of steady state versus newly transcribed Pol-III RNAs plotted against -Log10 p-value for three independent experiments. P-values were determined by two-sample two-tailed t-tests.
genename	steady state	newly transcribed	delta	pvalue
RNU6 WT	4.21591	3.56658	0.649333	2.58645
RNU6ATAC	3.74375	3.32742	0.416328	0.946156
RN7SK	2.52779	2.54031	-0.0125223	0.138962
RN7SL2	1.34093	1.49326	-0.152328	2.19612
RNA5S	2.20902	2.39495	-0.18593	1.9127
RN7SL3	1.80096	1.99356	-0.192592	1.50371
RN7SL1	1.50869	1.70268	-0.193994	2.26843
RNY1	2.14458	2.82461	-0.680035	1.28616
VTRNA1-2	3.3528	4.04342	-0.690615	0.729326
RPPH1	2.06668	2.96381	-0.897129	1.43176
RNY3	2.42774	3.46553	-1.03779	2.10345
VTRNA1-1	3.4794	4.66751	-1.18812	1.1994
RMRP	1.17381	3.15064	-1.97683	2.8085
VTRNA1-3	6.63621	9.45709	-2.82088	0.933025
