# Supplementary material for: Widespread mono- and oligoadenylation direct small noncoding RNA maturation versus degradation fates
Source: EMBO J. 2025 Dec 5;45(2):537–63. doi: 10.1038/s44318-025-00655-2 (PMC12811392; doi:10.1038/s44318-025-00655-2)
Supplement: Supplementary file 6 — Dataset EV1 [file 44318_2025_655_MOESM6_ESM.xlsx]

## Sheet: EMBOJ-2025-120731_DatasetEV1
Dataset EV1. A list of small non-coding RNAs which were included in read mapping and global sequencing analyses.
genename
ABBA01010928.1
ABBA01031658.1
ABBA01031669.1
AC000029.1
AC000029.2
AC000050.1
AC000081.2
AC000114.1
AC000120.1
AC002064.1
AC002069.1
AC002073.1
AC002350.1
AC002359.1
AC002365.1
AC002395.1
AC002407.1
AC002416.1
AC002461.1
AC002542.2
AC002542.3
AC002542.4
AC002542.5
AC002543.2
AC002980.1
AC002981.1
AC003043.1
AC003070.7
AC003109.1
AC003657.1
AC003657.2
AC003688.1
AC004069.3
AC004079.1
AC004079.2
AC004079.3
AC004079.4
AC004079.5
AC004080.10
AC004080.11
AC004080.12
AC004080.13
AC004080.14
AC004080.15
AC004080.16
AC004080.7
AC004080.8
AC004080.9
AC004125.1
AC004129.1
AC004130.1
AC004381.2
AC004386.3
AC004386.4
AC004386.5
AC004386.6
AC004386.7
AC004448.4
AC004461.1
AC004510.1
AC004522.1
AC004522.2
AC004542.3
AC004542.4
AC004542.5
AC004542.6
AC004562.1
AC004664.1
AC004707.1
AC004774.1
AC004774.2
AC004774.3
AC004788.1
AC004792.1
AC004815.1
AC004830.1
AC004839.1
AC004849.1
AC004879.1
AC004882.1
AC004909.1
AC004912.1
AC004966.1
AC004980.4
AC005034.1
AC005037.2
AC005045.1
AC005045.2
AC005046.1
AC005049.1
AC005064.2
AC005064.3
AC005071.1
AC005076.1
AC005076.3
AC005086.1
AC005219.1
AC005389.1
AC005477.1
AC005520.1
AC005520.2
AC005537.1
AC005619.1
AC005631.1
AC005632.1
AC005722.2
AC005774.1
AC005787.1
AC005837.3
AC005838.2
AC005899.1
AC005905.1
AC005912.3
AC005921.1
AC005995.1
AC006011.1
AC006017.2
AC006023.1
AC006057.1
AC006116.1
AC006127.1
AC006196.1
AC006305.1
AC006320.1
AC006360.1
AC006443.1
AC006452.1
AC006453.1
AC006480.1
AC006509.3
AC006511.1
AC006517.1
AC006517.2
AC006517.3
AC006517.5
AC006547.4
AC006583.1
AC006960.1
AC006963.1
AC006983.1
AC007000.1
AC007021.1
AC007027.1
AC007029.1
AC007040.3
AC007099.3
AC007222.1
AC007240.1
AC007240.2
AC007241.1
AC007242.1
AC007272.2
AC007277.2
AC007284.1
AC007318.2
AC007351.1
AC007351.2
AC007351.3
AC007351.4
AC007375.1
AC007383.4
AC007383.5
AC007405.1
AC007435.2
AC007448.1
AC007533.1
AC007540.1
AC007547.3
AC007610.1
AC007610.5
AC007613.2
AC007679.1
AC007679.4
AC007684.1
AC007685.2
AC007688.1
AC007731.1
AC007880.1
AC007922.1
AC007938.4
AC007938.5
AC007938.6
AC007956.1
AC007966.1
AC007982.1
AC008006.1
AC008013.1
AC008083.1
AC008088.2
AC008121.1
AC008128.1
AC008158.1
AC008372.1
AC008378.1
AC008379.2
AC008393.2
AC008412.1
AC008427.1
AC008497.1
AC008534.2
AC008635.1
AC008650.1
AC008705.1
AC008733.1
AC008752.1
AC008810.1
AC008847.1
AC008848.1
AC008850.1
AC008915.1
AC009014.1
AC009014.2
AC009014.3
AC009014.4
AC009053.1
AC009065.1
AC009065.10
AC009075.3
AC009082.1
AC009121.1
AC009121.2
AC009131.1
AC009137.3
AC009163.2
AC009228.2
AC009309.1
AC009365.2
AC009408.1
AC009408.2
AC009413.1
AC009492.1
AC009506.1
AC009509.1
AC009511.3
AC009533.2
AC009560.2
AC009634.1
AC009753.1
AC009774.1
AC009779.2
AC009812.5
AC009884.1
AC009898.1
AC009951.1
AC009951.2
AC009951.3
AC009967.1
AC010127.1
AC010145.2
AC010150.1
AC010170.1
AC010173.2
AC010177.1
AC010240.1
AC010271.3
AC010273.1
AC010292.1
AC010320.1
AC010327.1
AC010336.7
AC010359.1
AC010378.1
AC010387.2
AC010408.1
AC010443.1
AC010460.1
AC010501.1
AC010503.1
AC010542.5
AC010619.1
AC010655.5
AC010674.1
AC010731.1
AC010746.1
AC010853.1
AC010931.3
AC010980.1
AC010982.1
AC011195.1
AC011230.1
AC011365.1
AC011375.1
AC011382.1
AC011399.1
AC011405.2
AC011452.1
AC011452.3
AC011479.1
AC011526.1
AC011603.1
AC011716.1
AC011749.1
AC011774.1
AC011846.1
AC011850.1
AC011891.1
AC011893.1
AC011994.1
AC012046.1
AC012076.1
AC012119.1
AC012157.1
AC012182.1
AC012291.1
AC012301.1
AC012306.3
AC012323.1
AC012354.3
AC012354.4
AC012354.5
AC012354.6
AC012354.7
AC012354.8
AC012354.9
AC012358.2
AC012363.1
AC012377.1
AC012435.1
AC012442.1
AC012501.1
AC012531.4
AC012531.5
AC012531.6
AC012531.7
AC012560.1
AC012572.1
AC012588.2
AC012640.2
AC012640.3
AC012671.2
AC013267.1
AC013267.2
AC013269.3
AC013277.1
AC013401.2
AC013406.1
AC013417.1
AC013429.3
AC013452.1
AC013456.1
AC013467.1
AC013471.1
AC013477.1
AC013549.2
AC013603.1
AC013726.1
AC013727.3
AC013738.1
AC013791.1
AC013828.1
AC015550.1
AC015563.1
AC015599.1
AC015599.2
AC015599.3
AC015641.1
AC015720.1
AC015849.7
AC015884.3
AC015978.1
AC015982.1
AC016168.3
AC016180.1
AC016394.1
AC016559.1
AC016586.2
AC016591.1
AC016596.2
AC016597.1
AC016651.1
AC016679.1
AC016692.1
AC016696.2
AC016710.1
AC016753.1
AC016753.2
AC016764.1
AC016773.1
AC016813.1
AC016876.1
AC016910.1
AC016948.1
AC016959.1
AC017007.1
AC017087.1
AC018500.1
AC018515.1
AC018563.1
AC018628.1
AC018645.2
AC018659.1
AC018659.3
AC018659.4
AC018659.5
AC018659.6
AC018659.7
AC018688.1
AC018692.1
AC018712.2
AC018719.1
AC018816.2
AC018866.1
AC018951.1
AC019070.1
AC019080.2
AC019117.1
AC019176.1
AC019322.1
AC019322.2
AC020549.1
AC020558.3
AC020558.4
AC020589.1
AC020634.1
AC020663.4
AC020906.1
AC020910.1
AC020911.3
AC020987.1
AC021059.1
AC021105.1
AC021148.2
AC021192.1
AC021305.1
AC021422.1
AC021424.1
AC021424.2
AC021424.3
AC021424.4
AC021443.1
AC021443.2
AC021549.1
AC021646.1
AC021733.1
AC021822.1
AC021863.1
AC021989.1
AC022021.1
AC022023.1
AC022028.3
AC022080.1
AC022100.1
AC022113.1
AC022121.1
AC022211.1
AC022217.1
AC022296.1
AC022336.3
AC022384.2
AC022413.1
AC022415.1
AC022483.2
AC022483.3
AC022616.1
AC022692.1
AC022916.1
AC022973.1
AC023050.2
AC023105.1
AC023128.3
AC023137.1
AC023245.3
AC023271.1
AC023355.1
AC023356.1
AC023389.1
AC023490.1
AC023490.2
AC023490.3
AC023509.4
AC023794.1
AC023830.4
AC023855.1
AC023891.1
AC023950.1
AC024032.1
AC024032.2
AC024051.1
AC024051.10
AC024051.11
AC024051.12
AC024051.2
AC024051.3
AC024051.4
AC024051.5
AC024051.6
AC024051.7
AC024051.8
AC024051.9
AC024060.1
AC024067.2
AC024084.1
AC024132.2
AC024267.1
AC024561.1
AC024575.1
AC024580.1
AC024589.2
AC024933.2
AC025039.1
AC025164.1
AC025169.1
AC025178.1
AC025188.2
AC025188.3
AC025252.1
AC025260.1
AC025270.1
AC025278.3
AC025362.1
AC025521.2
AC025614.1
AC025614.2
AC025647.1
AC025647.2
AC025682.1
AC025750.2
AC025750.4
AC026110.1
AC026150.1
AC026271.4
AC026318.1
AC026347.1
AC026355.1
AC026410.4
AC026470.4
AC026634.1
AC026671.1
AC026765.1
AC026784.1
AC026784.3
AC026790.1
AC026827.1
AC026894.1
AC026894.2
AC027237.1
AC027237.2
AC027243.1
AC027290.1
AC027347.1
AC027373.2
AC027544.4
AC027575.2
AC027702.1
AC034186.1
AC034186.2
AC034216.1
AC034238.1
AC034244.1
AC036222.1
AC036222.2
AC040170.1
AC040173.1
AC040975.2
AC044913.1
AC046130.1
AC046174.1
AC048351.1
AC048382.7
AC051619.8
AC051649.2
AC051649.3
AC053527.1
AC055733.4
AC055845.1
AC055855.1
AC055866.1
AC055872.2
AC060764.2
AC060798.1
AC060812.1
AC060812.2
AC060814.3
AC061965.1
AC061992.1
AC061997.1
AC062037.1
AC063943.1
AC063961.1
AC063965.1
AC063979.1
AC064871.1
AC064871.2
AC067902.1
AC068057.1
AC068228.1
AC068299.1
AC068448.1
AC068531.1
AC068544.1
AC068631.2
AC068657.1
AC068675.1
AC068724.1
AC068792.2
AC068831.1
AC068896.1
AC068896.2
AC068985.1
AC069157.2
AC069200.1
AC069200.2
AC069223.1
AC069224.1
AC069257.1
AC069285.1
AC069483.1
AC069499.1
AC069503.4
AC069504.1
AC069509.1
AC072023.1
AC073065.2
AC073140.1
AC073149.1
AC073195.1
AC073319.1
AC073320.1
AC073335.2
AC073418.1
AC073476.4
AC073520.1
AC073575.1
AC073575.2
AC073621.1
AC073875.1
AC073912.1
AC074021.1
AC074091.1
AC074257.1
AC074367.2
AC076966.1
AC076971.1
AC078799.1
AC078802.2
AC078814.1
AC078818.1
AC078820.1
AC078842.1
AC078843.1
AC078843.2
AC078860.1
AC078881.2
AC078962.1
AC078994.1
AC079033.1
AC079035.2
AC079089.4
AC079118.1
AC079118.2
AC079135.1
AC079169.1
AC079173.1
AC079305.1
AC079347.1
AC079403.1
AC079416.1
AC079449.1
AC079460.1
AC079601.1
AC079602.1
AC079684.1
AC079775.1
AC079802.1
AC079835.1
AC079880.1
AC079926.1
AC079945.1
AC079945.2
AC079946.1
AC079950.2
AC079969.1
AC080037.1
AC080038.1
AC080069.1
AC080089.1
AC080097.1
AC080098.1
AC080112.1
AC083799.2
AC083849.1
AC083867.1
AC083867.3
AC084123.1
AC084198.1
AC084198.2
AC084364.1
AC084824.1
AC084854.1
AC084877.1
AC084879.1
AC087073.1
AC087245.1
AC087276.1
AC087283.2
AC087284.2
AC087292.1
AC087321.1
AC087397.1
AC087441.1
AC087477.7
AC087579.1
AC087632.1
AC087638.1
AC087687.1
AC087698.1
AC087763.1
AC087863.1
AC087884.1
AC087893.1
AC087893.2
AC089985.1
AC089999.1
AC089999.2
AC090022.1
AC090052.1
AC090154.1
AC090227.1
AC090260.1
AC090286.2
AC090287.1
AC090287.2
AC090425.1
AC090469.1
AC090515.1
AC090518.2
AC090527.1
AC090543.1
AC090571.1
AC090679.1
AC090685.1
AC090695.1
AC090699.1
AC090772.4
AC090821.1
AC090821.4
AC090919.1
AC090955.1
AC090971.1
AC090971.7
AC090985.1
AC091038.1
AC091045.1
AC091057.2
AC091073.1
AC091074.1
AC091117.1
AC091132.6
AC091133.2
AC091133.6
AC091179.3
AC091179.4
AC091180.2
AC091212.2
AC091231.1
AC091390.2
AC091633.1
AC091807.1
AC091812.3
AC091817.1
AC091825.1
AC091825.2
AC091826.1
AC091857.1
AC091934.1
AC091948.1
AC091951.2
AC092015.1
AC092040.1
AC092053.1
AC092066.2
AC092099.1
AC092107.1
AC092115.1
AC092156.1
AC092169.1
AC092184.1
AC092184.2
AC092324.1
AC092365.1
AC092418.1
AC092439.1
AC092535.1
AC092567.2
AC092596.1
AC092610.1
AC092630.1
AC092636.1
AC092654.1
AC092663.1
AC092672.1
AC092687.4
AC092701.1
AC092705.1
AC092799.1
AC092802.1
AC092807.1
AC092809.1
AC092814.1
AC092821.1
AC092854.1
AC092868.1
AC092897.1
AC092909.1
AC092919.1
AC092960.1
AC092960.2
AC093024.1
AC093157.3
AC093162.2
AC093264.1
AC093270.1
AC093270.4
AC093298.1
AC093416.1
AC093416.2
AC093523.1
AC093577.1
AC093578.2
AC093605.1
AC093608.1
AC093700.1
AC093700.3
AC093777.1
AC093818.1
AC093867.1
AC093872.1
AC093895.1
AC094019.1
AC094019.3
AC095043.1
AC095349.1
AC095353.1
AC096533.2
AC096551.1
AC096552.1
AC096587.1
AC096587.2
AC096588.1
AC096632.1
AC096637.1
AC096649.1
AC096733.1
AC096743.1
AC096757.1
AC096772.1
AC096917.1
AC096919.1
AC097173.1
AC097262.2
AC097376.1
AC097378.1
AC097525.1
AC097638.2
AC097658.1
AC097720.1
AC098483.1
AC098588.1
AC098591.1
AC098820.1
AC099331.1
AC099336.3
AC099343.2
AC099521.1
AC099537.1
AC099570.1
AC099570.2
AC099570.3
AC099782.1
AC099850.1
AC100787.1
AC100803.1
AC100807.1
AC100814.1
AC100832.3
AC100834.1
AC100840.1
AC100843.1
AC100852.1
AC100872.1
AC103590.1
AC103686.1
AC103710.1
AC103725.1
AC103783.1
AC103952.1
AC103987.1
AC104012.1
AC104040.1
AC104066.1
AC104066.2
AC104070.1
AC104108.1
AC104212.1
AC104304.1
AC104305.1
AC104335.1
AC104336.1
AC104361.1
AC104365.1
AC104389.1
AC104411.1
AC104446.1
AC104446.3
AC104662.2
AC104701.1
AC104741.1
AC104787.1
AC104794.1
AC104805.1
AC104828.1
AC104843.3
AC104982.1
AC104984.1
AC105267.1
AC105396.1
AC105398.1
AC105761.1
AC105916.1
AC106033.1
AC106037.1
AC106041.1
AC106712.1
AC106741.1
AC106802.1
AC106821.1
AC106821.2
AC106827.1
AC106856.1
AC106873.2
AC106873.3
AC106873.4
AC106873.5
AC106873.6
AC106873.7
AC106886.4
AC106897.1
AC107024.1
AC107033.1
AC107055.1
AC107067.1
AC107081.4
AC107219.1
AC107376.1
AC107390.1
AC107393.2
AC107939.1
AC108022.1
AC108059.1
AC108065.1
AC108065.2
AC108206.1
AC108222.1
AC108471.2
AC108667.1
AC108713.1
AC108726.1
AC108750.1
AC108860.3
AC108863.1
AC108867.1
AC109481.1
AC109486.2
AC109486.3
AC110602.2
AC110921.1
AC110994.1
AC111170.1
AC111186.1
AC112169.1
AC112218.1
AC112218.2
AC112253.1
AC112482.1
AC112497.1
AC112786.1
AC112786.2
AC113174.2
AC113208.1
AC113208.2
AC113340.2
AC113407.1
AC113410.1
AC114489.1
AC114737.1
AC114748.1
AC114772.1
AC114778.1
AC114876.1
AC114940.2
AC114981.2
AC115085.1
AC115088.1
AC115989.2
AC116348.1
AC116348.2
AC116353.1
AC116366.1
AC116493.1
AC116535.1
AC116913.2
AC117372.1
AC117415.1
AC117415.2
AC117456.1
AC117474.1
AC117487.1
AC117498.1
AC118141.1
AC118344.2
AC118344.3
AC118650.1
AC119038.1
AC119673.1
AC119740.1
AC120045.1
AC121247.1
AC121336.1
AC121343.1
AC121758.1
AC122108.1
AC122179.1
AC123595.2
AC124016.1
AC124254.1
AC124303.1
AC124861.2
AC124864.1
AC125613.2
AC125618.1
AC126121.4
AC126172.1
AC126175.1
AC126323.7
AC126467.1
AC126755.2
AC126773.1
AC126773.2
AC127002.1
AC129416.1
AC129929.1
AC130406.1
AC130462.1
AC130462.2
AC131011.1
AC131156.1
AC131235.1
AC131263.1
AC131263.2
AC131953.1
AC131957.1
AC132938.1
AC133109.1
AC133550.1
AC134026.1
AC134043.1
AC135000.1
AC135178.1
AC135279.1
AC135983.1
AC136604.4
AC136611.1
AC136628.5
AC137488.1
AC137675.2
AC137767.1
AC137896.1
AC137935.1
AC138749.9
AC138932.2
AC138969.2
AC138982.1
AC139256.1
AC139667.1
AC140119.1
AC140481.3
AC142283.1
AC144536.1
AC144835.1
AC145613.1
AC209007.2
AC211424.1
AC211429.1
AC211476.1
AC211476.2
AC211476.6
AC211476.7
AC211476.9
AC211486.2
AC211486.3
AC211486.5
AC211486.8
AC217773.1
AC233699.2
AC233968.2
AC234063.1
AC235789.1
AC236668.1
AC236668.2
AC240504.2
AC240565.1
AC241377.1
AC241929.1
AC241952.1
AC242425.1
AC243562.4
AC243569.1
AC243964.2
AC244035.3
AC244154.1
AC244669.3
AC245100.6
AC245102.1
AC245150.1
AC245297.3
AC247039.1
AF013593.2
AF064861.1
AF064863.1
AF093117.1
AF111167.3
AF111168.1
AF124730.1
AF129075.1
AF129408.2
AF186192.4
AF196972.2
AF207955.1
AL008723.3
AL008726.2
AL009175.1
AL009181.1
AL020993.2
AL020995.2
AL021155.2
AL021155.3
AL021155.4
AL021395.2
AL021937.5
AL021937.6
AL021938.1
AL022067.2
AL022149.1
AL022165.1
AL022315.2
AL022724.1
AL023095.1
AL023281.1
AL023281.2
AL023653.2
AL023879.1
AL024493.1
AL024507.2
AL024509.1
AL031053.1
AL031276.1
AL031584.1
AL031591.1
AL031591.2
AL031650.1
AL031662.1
AL031681.1
AL031684.1
AL031685.1
AL031685.2
AL031774.1
AL033518.1
AL033519.1
AL033527.1
AL033528.1
AL033538.1
AL033538.2
AL034399.1
AL034410.1
AL034417.1
AL035087.1
AL035252.1
AL035425.1
AL035450.1
AL035461.1
AL035555.1
AL035702.1
AL049542.1
AL049636.2
AL049650.1
AL049692.1
AL049692.2
AL049692.3
AL049692.4
AL049692.5
AL049692.6
AL049745.1
AL049757.1
AL049759.1
AL049765.2
AL049766.1
AL049766.2
AL049766.3
AL049840.1
AL049840.3
AL049860.1
AL050318.1
AL050343.1
AL078461.1
AL078581.1
AL078599.1
AL078612.1
AL079341.1
AL080243.1
AL080243.3
AL080315.1
AL096709.1
AL096828.4
AL096840.1
AL096855.1
AL096870.3
AL109742.1
AL109754.1
AL109755.2
AL109758.1
AL109839.1
AL109920.1
AL109920.2
AL109921.1
AL109925.1
AL109925.2
AL109925.3
AL109925.4
AL109925.5
AL109925.6
AL109931.1
AL109936.1
AL109945.2
AL109954.1
AL117190.3
AL117190.4
AL117190.5
AL117190.6
AL117190.7
AL117328.2
AL117334.1
AL117337.1
AL117355.1
AL117382.1
AL118556.1
AL121590.1
AL121715.1
AL121747.1
AL121762.1
AL121809.1
AL121821.1
AL121839.4
AL121875.1
AL121898.1
AL121924.1
AL121924.2
AL121929.1
AL121933.1
AL121944.1
AL121952.2
AL121991.1
AL122018.2
AL122023.1
AL122126.1
AL132640.1
AL132655.4
AL132655.5
AL132655.6
AL132655.7
AL132709.1
AL132709.2
AL132709.3
AL132709.4
AL132709.5
AL132709.6
AL132801.1
AL132992.1
AL132994.1
AL133211.1
AL133229.1
AL133230.1
AL133238.1
AL133244.1
AL133320.1
AL133383.1
AL133383.2
AL133467.5
AL133467.6
AL133485.1
AL133519.1
AL133544.1
AL133548.1
AL135749.1
AL135844.1
AL135927.1
AL135931.1
AL135938.1
AL135939.1
AL135998.1
AL135998.2
AL135998.3
AL136038.1
AL136038.3
AL136112.1
AL136171.1
AL136173.1
AL136296.1
AL136303.1
AL136367.1
AL136418.1
AL136418.2
AL136528.3
AL136960.1
AL137009.1
AL137022.1
AL137060.1
AL137060.2
AL137060.4
AL137060.5
AL137060.6
AL137060.7
AL137060.8
AL137060.9
AL137067.1
AL137067.2
AL137073.1
AL137139.1
AL137143.1
AL137159.1
AL137186.3
AL137230.1
AL137247.1
AL137784.2
AL137790.1
AL137818.1
AL138499.1
AL138681.1
AL138690.2
AL138691.1
AL138701.1
AL138702.1
AL138724.1
AL138745.1
AL138751.1
AL138762.1
AL138776.1
AL138785.1
AL138785.3
AL138793.1
AL138834.1
AL138883.1
AL138919.1
AL138963.2
AL139003.1
AL139003.2
AL139021.1
AL139038.1
AL139098.1
AL139099.1
AL139100.1
AL139113.1
AL139128.2
AL139188.1
AL139281.2
AL139320.1
AL139404.1
AL139405.1
AL139406.1
AL139412.1
AL139785.1
AL139812.1
AL157387.2
AL157394.2
AL157789.1
AL157838.2
AL157858.2
AL157884.4
AL157895.1
AL157935.1
AL157997.1
AL158011.1
AL158032.1
AL158040.1
AL158040.2
AL158048.1
AL158069.2
AL158154.1
AL158155.1
AL158164.1
AL158209.1
AL158801.5
AL158824.1
AL158825.3
AL159159.1
AL160000.1
AL160008.1
AL160060.1
AL160163.1
AL160271.1
AL160275.1
AL160313.1
AL160394.1
AL160403.1
AL160411.1
AL161437.1
AL161448.1
AL161613.1
AL161637.2
AL161640.1
AL161777.1
AL161793.2
AL161932.1
AL162255.1
AL162390.1
AL162430.1
AL162581.1
AL162739.1
AL162740.1
AL162832.1
AL162853.1
AL163540.2
AL163636.1
AL353692.1
AL353692.4
AL353711.1
AL353769.1
AL353804.3
AL353804.4
AL353804.5
AL353804.6
AL353804.7
AL354660.1
AL354709.1
AL354709.2
AL354713.1
AL354797.1
AL354872.3
AL354916.1
AL354980.1
AL355074.1
AL355132.1
AL355301.1
AL355336.1
AL355353.1
AL355379.1
AL355490.1
AL355497.3
AL355500.1
AL355538.1
AL355598.1
AL355615.1
AL355802.2
AL355821.1
AL355836.2
AL355881.1
AL355987.6
AL356072.1
AL356273.1
AL356273.2
AL356273.5
AL356299.1
AL356356.1
AL356356.2
AL356362.1
AL356472.1
AL356494.1
AL356583.1
AL356608.2
AL356754.1
AL356754.2
AL356785.1
AL356867.2
AL357060.1
AL357095.1
AL357274.1
AL357374.1
AL357500.2
AL357518.2
AL357552.1
AL358033.1
AL358354.1
AL358434.1
AL358777.1
AL358780.1
AL358790.2
AL358875.1
AL359260.1
AL359265.3
AL359273.1
AL359314.1
AL359385.2
AL359396.1
AL359454.1
AL359541.1
AL359641.2
AL359751.1
AL359751.2
AL359759.1
AL359771.2
AL359839.1
AL359893.2
AL359918.1
AL359951.1
AL359960.1
AL359963.1
AL360176.1
AL360219.1
AL365205.2
AL365215.1
AL365219.1
AL365223.1
AL365258.1
AL365264.1
AL365398.1
AL365436.3
AL365506.1
AL389886.1
AL390065.1
AL390065.2
AL390066.1
AL390119.1
AL390195.1
AL390239.1
AL390241.1
AL390766.1
AL390863.1
AL390877.1
AL390882.1
AL391001.2
AL391095.1
AL391095.5
AL391241.1
AL391262.1
AL391280.1
AL391314.1
AL391336.2
AL391421.2
AL391427.2
AL391427.3
AL391647.2
AL391827.1
AL391827.2
AL391987.5
AL392105.1
AL392166.1
AL441992.1
AL442064.1
AL442065.1
AL442635.1
AL445164.1
AL445222.1
AL445228.1
AL445248.2
AL445423.2
AL445465.1
AL445673.1
AL445686.2
AL445883.1
AL449403.1
AL450304.2
AL450992.1
AL451051.1
AL451062.3
AL451074.1
AL451085.1
AL451137.1
AL499604.1
AL512272.1
AL512326.1
AL512326.2
AL512604.1
AL512656.1
AL513185.1
AL513282.1
AL513342.1
AL513523.1
AL513523.2
AL513534.1
AL583807.1
AL583839.1
AL589842.1
AL589862.1
AL589947.1
AL589991.1
AL590031.1
AL590080.1
AL590113.1
AL590229.1
AL590283.1
AL590399.7
AL590413.1
AL590434.1
AL590560.1
AL590622.1
AL590627.2
AL590640.3
AL590647.1
AL590677.1
AL590730.2
AL590762.5
AL590763.1
AL590814.1
AL590965.1
AL590998.1
AL591004.1
AL591206.1
AL591387.1
AL591521.1
AL591583.1
AL591806.3
AL591807.1
AL591807.2
AL591846.1
AL591926.2
AL591926.6
AL592064.1
AL592064.2
AL592430.1
AL592436.1
AL592546.1
AL603790.1
AL606748.2
AL606804.2
AL607035.1
AL607035.2
AL627082.2
AL627171.1
AL627171.2
AL627223.2
AL627224.1
AL627230.2
AL627230.4
AL627313.2
AL627390.2
AL627443.2
AL645729.1
AL645933.1
AL645939.1
AL662797.1
AL662899.1
AL662899.2
AL663061.1
AL663070.1
AL669830.1
AL669876.1
AL669914.1
AL669914.2
AL669914.3
AL669914.4
AL670318.1
AL672138.1
AL683813.1
AL691442.1
AL691482.1
AL713888.1
AL713899.1
AL714019.1
AL731542.1
AL731563.1
AL731566.1
AL731897.1
AL732314.1
AL732314.1
AL732326.1
AL732366.1
AL732366.2
AL732366.3
AL732371.1
AL732446.1
AL772161.1
AL772161.2
AL807743.1
AL845433.1
AL929302.1
AL929472.5
AL929554.1
AL935212.3
AP000254.1
AP000272.1
AP000281.1
AP000324.1
AP000446.2
AP000459.1
AP000552.3
AP000552.4
AP000552.5
AP000557.1
AP000557.2
AP000557.3
AP000577.1
AP000590.1
AP000609.1
AP000648.1
AP000659.1
AP000704.1
AP000751.1
AP000756.2
AP000769.5
AP000843.2
AP000864.1
AP000892.2
AP000944.2
AP000944.3
AP000944.4
AP000967.1
AP000967.2
AP000997.1
AP001011.1
AP001033.1
AP001033.2
AP001043.2
AP001065.1
AP001065.2
AP001107.10
AP001160.5
AP001329.1
AP001347.2
AP001453.1
AP001610.1
AP001619.3
AP001782.1
AP001825.2
AP001825.3
AP001894.1
AP001925.1
AP002360.1
AP002748.1
AP002762.1
AP002848.1
AP002956.1
AP003031.1
AP003031.2
AP003041.3
AP003063.1
AP003065.1
AP003097.2
AP003179.1
AP003307.1
AP003354.1
AP003357.1
AP003392.14
AP003392.6
AP003465.1
AP003499.1
AP003499.3
AP003499.4
AP003530.1
AP004146.1
AP004195.1
AP004609.1
AP004609.2
AP005061.1
AP005136.1
AP005270.1
AP005431.1
AP005436.1
AP005482.1
AP005660.1
AP005900.1
AP006241.1
AP006309.1
AP006310.1
AP006442.1
BX276089.1
BX323048.1
BX470187.1
CR450722.1
CR589951.1
CR769767.2
CR936218.3
CU633904.1
CU633906.1
CU633906.3
CU633967.2
CU633980.1
CU634019.1
FO393410.1
FO681485.1
FO681491.2
FP236241.1
FP236383.1
FP236383.2
FP325311.1
FP326651.1
FP671120.1
FP671120.3
FP671120.4
FP885535.1
L29074.2
NRON
RMRP
RMRPP5
RN7SK
RN7SKP1
RN7SKP10
RN7SKP100
RN7SKP101
RN7SKP102
RN7SKP103
RN7SKP104
RN7SKP105
RN7SKP106
RN7SKP107
RN7SKP108
RN7SKP109
RN7SKP11
RN7SKP110
RN7SKP111
RN7SKP112
RN7SKP113
RN7SKP114
RN7SKP115
RN7SKP116
RN7SKP117
RN7SKP118
RN7SKP119
RN7SKP12
RN7SKP120
RN7SKP121
RN7SKP122
RN7SKP123
RN7SKP124
RN7SKP125
RN7SKP126
RN7SKP127
RN7SKP128
RN7SKP129
RN7SKP13
RN7SKP130
RN7SKP131
RN7SKP132
RN7SKP133
RN7SKP134
RN7SKP135
RN7SKP136
RN7SKP137
RN7SKP139
RN7SKP14
RN7SKP140
RN7SKP141
RN7SKP142
RN7SKP143
RN7SKP144
RN7SKP145
RN7SKP146
RN7SKP147
RN7SKP148
RN7SKP149
RN7SKP15
RN7SKP150
RN7SKP151
RN7SKP152
RN7SKP153
RN7SKP154
RN7SKP155
RN7SKP156
RN7SKP157
RN7SKP158
RN7SKP159
RN7SKP16
RN7SKP160
RN7SKP161
RN7SKP162
RN7SKP163
RN7SKP164
RN7SKP165
RN7SKP166
RN7SKP167
RN7SKP168
RN7SKP169
RN7SKP17
RN7SKP170
RN7SKP171
RN7SKP172
RN7SKP173
RN7SKP174
RN7SKP175
RN7SKP176
RN7SKP177
RN7SKP178
RN7SKP179
RN7SKP18
RN7SKP180
RN7SKP181
RN7SKP182
RN7SKP183
RN7SKP184
RN7SKP185
RN7SKP186
RN7SKP187
RN7SKP188
RN7SKP189
RN7SKP19
RN7SKP190
RN7SKP191
RN7SKP192
RN7SKP193
RN7SKP194
RN7SKP195
RN7SKP196
RN7SKP197
RN7SKP198
RN7SKP199
RN7SKP2
RN7SKP20
RN7SKP200
RN7SKP202
RN7SKP203
RN7SKP204
RN7SKP205
RN7SKP206
RN7SKP207
RN7SKP208
RN7SKP209
RN7SKP21
RN7SKP210
RN7SKP211
RN7SKP212
RN7SKP213
RN7SKP214
RN7SKP216
RN7SKP217
RN7SKP218
RN7SKP219
RN7SKP22
RN7SKP220
RN7SKP221
RN7SKP222
RN7SKP223
RN7SKP224
RN7SKP225
RN7SKP226
RN7SKP227
RN7SKP228
RN7SKP229
RN7SKP230
RN7SKP231
RN7SKP232
RN7SKP233
RN7SKP234
RN7SKP235
RN7SKP236
RN7SKP237
RN7SKP238
RN7SKP239
RN7SKP24
RN7SKP240
RN7SKP241
RN7SKP242
RN7SKP243
RN7SKP244
RN7SKP245
RN7SKP246
RN7SKP247
RN7SKP248
RN7SKP249
RN7SKP25
RN7SKP250
RN7SKP251
RN7SKP252
RN7SKP253
RN7SKP254
RN7SKP255
RN7SKP256
RN7SKP257
RN7SKP258
RN7SKP259
RN7SKP26
RN7SKP260
RN7SKP261
RN7SKP262
RN7SKP263
RN7SKP264
RN7SKP265
RN7SKP266
RN7SKP267
RN7SKP268
RN7SKP269
RN7SKP27
RN7SKP270
RN7SKP271
RN7SKP272
RN7SKP273
RN7SKP275
RN7SKP276
RN7SKP277
RN7SKP278
RN7SKP279
RN7SKP28
RN7SKP280
RN7SKP281
RN7SKP282
RN7SKP283
RN7SKP284
RN7SKP285
RN7SKP286
RN7SKP287
RN7SKP288
[truncated: 3,667 more rows]

## Sheet: Legend
Dataset EV1. A list of small non-coding RNAs which were included in read mapping and global sequencing analyses. Analyses included all sncRNAs annotated in the GENCODE V33 annotation as gene_type snRNA, misc_RNA, rRNA, rRNA_pseudogene, snoRNA, scaRNA, ribozyme, and TERC RNA. tRNAs were not included in the analyses and rRNAs were not further analyzed beyond initial mapping given the selection agai…
