# Supplementary material for: Widespread mono- and oligoadenylation direct small noncoding RNA maturation versus degradation fates
Source: EMBO J. 2025 Dec 5;45(2):537–63. doi: 10.1038/s44318-025-00655-2 (PMC12811392; doi:10.1038/s44318-025-00655-2)
Supplement: Supplementary file 7 — Dataset EV2 [file 44318_2025_655_MOESM7_ESM.xlsx]

## Sheet: EMBOJ-2025-120731_DatasetEV2
Dataset EV2. TENT2 KO clone allele sanger sequencing and 293TREx TET-induced TENT2 sequence.
clone.sequence	sequence
Wild type TENT2	CCACCCTTCACTCCAAATCATCAACAACATAATAACTTCTTTACCCTGTCACCTACTGTTTATTCACACCAGCAGCTTATAGATGCACAATTCAACTTTCAGAATGCAGAGTGAGTATGGTGATATTTTGGCCCATGTTGTTGGTAAATTTCATTTTCTATTTGACATAAACCCTTTTTGTATGAAACTTTTGAACATGGAGAATATGTCGTCACATTTTTTTTTGATACGGATGTATTTAATTTTTTTTCAGAGACTGGTTTTGTTTTTAAAGAAAAAATATGTATAAATTACTGTTCTTTTCTTTGATTTTGTTAGCTTGTCTAGAGCTGTGTCATTACAGCAGCTGACATATGGAAATGTCAGTCCAATACAGACCTCAGCTTCCCCATTATTTCGA
TENT2 Control.1	CCACCCTTCACTCCAAATCATCAACAACATAATAACTTCTTTACCCTGTCACCTACTGTTTATTCACACCAGCAGCTTATAGATGCACAATTCAACTTTCAGAATGCAGAGTGAGTATGGTGATATTTTGGCCCATGTTGTTGGTAAATTTCATTTTCTATTTGACATAAACCCTTTTTGTATGAAACTTTTGAACATGGAGAATATGTCGTCACATTTTTTTTTGATACGGATGTATTTAATTTTTTTTCAGAGACTGGTTTTGTTTTTAAAGAAAAAATATGTATAAATTACTGTTCTTTTCTTTGATTTTGTTAGCTTGTCTAGAGCTGTGTCATTACAGCAGCTGACATATGGAAATGTCAGTCCAATACAGACCTCAGCTTCCCCATTATTTCGA
TENT2 Control.2	CCACCCTTCACTCCAAATCATCAACAACATAATAACTTCTTTACCCTGTCACCTACTGTTTATTCACACCAGCAGCTTATAGATGCACAATTCAACTTTCAGAATGCAGAGTGAGTATGGTGATATTTTGGCCCATGTTGTTGGTAAATTTCATTTTCTATTTGACATAAACCCTTTTTGTATGAAACTTTTGAACATGGAGAATATGTCGTCACATTTTTTTTTGATACGGATGTATTTAATTTTTTTTCAGAGACTGGTTTTGTTTTTAAAGAAAAAATATGTATAAATTACTGTTCTTTTCTTTGATTTTGTTAGCTTGTCTAGAGCTGTGTCATTACAGCAGCTGACATATGGAAATGTCAGTCCAATACAGACCTCAGCTTCCCCATTATTTCGA
TENT2 Control.3	CCACCCTTCACTCCAAATCATCAACAACATAATAACTTCTTTACCCTGTCACCTACTGTTTATTCACACCAGCAGCTTATAGATGCACAATTCAACTTTCAGAATGCAGAGTGAGTATGGTGATATTTTGGCCCATGTTGTTGGTAAATTTCATTTTCTATTTGACATAAACCCTTTTTGTATGAAACTTTTGAACATGGAGAATATGTCGTCACATTTTTTTTTGATACGGATGTATTTAATTTTTTTTCAGAGACTGGTTTTGTTTTTAAAGAAAAAATATGTATAAATTACTGTTCTTTTCTTTGATTTTGTTAGCTTGTCTAGAGCTGTGTCATTACAGCAGCTGACATATGGAAATGTCAGTCCAATACAGACCTCAGCTTCCCCATTATTTCGA
TENT2 Control.4	CCACCCTTCACTCCAAATCATCAACAACATAATAACTTCTTTACCCTGTCACCTACTGTTTATTCACACCAGCAGCTTATAGATGCACAATTCAACTTTCAGAATGCAGAGTGAGTATGGTGATATTTTGGCCCATGTTGTTGGTAAATTTCATTTTCTATTTGACATAAACCCTTTTTGTATGAAACTTTTGAACATGGAGAATATGTCGTCACATTTTTTTTTGATACGGATGTATTTAATTTTTTTTCAGAGACTGGTTTTGTTTTTAAAGAAAAAATATGTATAAATTACTGTTCTTTTCTTTGATTTTGTTAGCTTGTCTAGAGCTGTGTCATTACAGCAGCTGACATATGGAAATGTCAGTCCAATACAGACCTCAGCTTCCCCATTATTTCGA
TENT2 KO A.1	CCACCCTTCACTCCAAATCATCAACAACATAATAACTTCTTTACCCTGT [91 bp deletion] TTGGTAAATTTCATTTTCTATTTGACATAAACCCTTTTTGTATGAAACTTTTGAACATGGAGAATATGTCGTCACATTTTTTTTTGATACGGATGTATTTAATTTTTTTTCAGAGACTGGTTTTGTTTTTAAAGAAAAAATATGTATAAATTACTGTTCTTTTCTTTGATTTTGTTAGCTTGTCTAGAGCTGTGTCATTACAGCAGCTGACATATGGAAATGTCAGTCCAATACAGACCTCAGCTTCCCCATTATTTCGA
TENT2 KO A.2	TGGAAGATATCGTGCTGACCCTGACACTGTTTGAGGACAGAGAGATGATCGAGGAACGGCTGAAAACCTATGCCCACCTGTTCGACGACAAAGTGATGAAGCAGCTGAAGCGGCGGAGATACACCGGCTGGGGCAGGCTGAGCCGGAAGCTGATCAACGGCATCCGGGACAAGCAGTCCGGCAAGACAATCCTGGATTTCCTGAAGTCCGACGGCTTCGCCAACAGAAACTTCATGCAGCTGATCCACGACGACAGCCTGACCTTTAAAGAGGACATCCAGAAAGCCCAGGTGTCCGGCCAGGGCGATAGCCTGCACGAGCACATTGCCAATCTGGCCGGCAGCCCCGCCATTAAGAAGGGCATCCTGCAGACAGTGAAGGTGGTGGACGAGCTCGTGA…
TENT2 KO A.3	CCACCCTTCACTCCAAATCATCAACAACATAATAACTTCTTTACCCTGTCCTGGAAAAGATGGACGGCACCGAGGAACTGCTCGTGAAGCTGAACAGAGAGGACCTGCTGCGGAAGCAGCGGACCTTCGACAACGGCAGCATCCCCCACCAGATCCACCTGGGAGAGCTGCACGCCATTCTGCGGCGGCAGGAAGATTTTTACCCATTCCTGAAGGACAACCGGGAAAAGATCGAGAAGATCCTGACCTTCCGCATCCCCTACTACGTGGGCCCTCTGGCCAGGGGAAACAGCAGATTCGCCTGGATGACCAGAAAGAGCGAGGAAACCATCACCCCCTGGAACTTCGAGGAAGTGGTGGACAAGGGCGCTTCCGCCCAGAGCTTCATCGAGCGGATGA…
TENT2 KO A.4	CCACCCTTCACTCCAAATCATCAACAACATAATAACTTCTTTACCCTGTTG [90 bp deletion] GTTGGTAAATTTCATTTTCTATTTGACATAAACCCTTTTTGTATGAAACTTTTGAACATGGAGAATATGTCGTCACATTTTTTTTTGATACGGATGTATTTAATTTTTTTTCAGAGACTGGTTTTGTTTTTAAAGAAAAAATATGTATAAATTACTGTTCTTTTCTTTGATTTTGTTAGCTTGTCTAGAGCTGTGTCATTACAGCAGCTGACATATGGAAATGTCAGTCCAATACAGACCTCAGCTTCCCCATTATTTCGA
TENT2 KO A.5	CCACCCTTCACTCCAAATCATCAACAACATAATAACTTCTTTACCCTGT [91 bp deletion] TTGGTAAATTTCATTTTCTATTTGACATAAACCCTTTTTGTATGAAACTTTTGAACATGGAGAATATGTCGTCACATTTTTTTTTGATACGGATGTATTTAATTTTTTTTCAGAGACTGGTTTTGTTTTTAAAGAAAAAATATGTATAAATTACTGTTCTTTTCTTTGATTTTGTTAGCTTGTCTAGAGCTGTGTCATTACAGCAGCTGACATATGGAAATGTCAGTCCAATACAGACCTCAGCTTCCCCATTATTTCGA
TENT2 KO A.6	CCACCCTTCACTCCAAATCATCAACAACATAATAACTTCTTTACCCTGTCCTGGAAAAGATGGACGGCACCGAGGAACTGCTCGTGAAGCTGAACAGAGAGGACCTGCTGCGGAAGCAGCGGACCTTCGACAACGGCAGCATCCCCCACCAGATCCACCTGGGAGAGCTGCACGCCATTCTGCGGCGGCAGGAAGATTTTTACCCATTCCTGAAGGACAACCGGGAAAAGATCGAGAAGATCCTGACCTTCCGCATCCCCTACTACGTGGGCCCTCTGGCCAGGGGAAACAGCAGATTCGCCTGGATGACCAGAAAGAGCGAGGAAACCATCACCCCCTGGAACTTCGAGGAAGTGGTGGACAAGGGCGCTTCCGCCCAGAGCTTCATCGAGCGGATGA…
TENT2 KO A.7	CCACCCTTCACTCCAAATCATCAACAACATAATAACTTCTTTACCCTGTCCTGGAAAAGATGGACGGCACCGAGGAACTGCTCGTGAAGCTGAACAGAGAGGACCTGCTGCGGAAGCAGCGGACCTTCGACAACGGCAGCATCCCCCACCAGATCCACCTGGGAGAGCTGCACGCCATTCTGCGGCGGCAGGAAGATTTTTACCCATTCCTGAAGGACAACCGGGAAAAGATCGAGAAGATCCTGACCTTCCGCATCCCCTACTACGTGGGCCCTCTGGCCAGGGGAAACAGCAGATTCGCCTGGATGACCAGAAAGAGCGAGGAAACCATCACCCCCTGGAACTTCGAGGAAGTGGTGGACAAGGGCGCTTCCGCCCAGAGCTTCATCGAGCGGATGA…
TENT2 KO A.8	CCACCCTTCACTCCAAATCATCAACAACATAATAACTTCTTTACCCTGTCCTGGAAAAGATGGACGGCACCGAGGAACTGCTCGTGAAGCTGAACAGAGAGGACCTGCTGCGGAAGCAGCGGACCTTCGACAACGGCAGCATCCCCCACCAGATCCACCTGGGAGAGCTGCACGCCATTCTGCGGCGGCAGGAAGATTTTTACCCATTCCTGAAGGACAACCGGGAAAAGATCGAGAAGATCCTGACCTTCCGCATCCCCTACTACGTGGGCCCTCTGGCCAGGGGAAACAGCAGATTCGCCTGGATGACCAGAAAGAGCGAGGAAACCATCACCCCCTGGAACTTCGAGGAAGTGGTGGACAAGGGCGCTTCCGCCCAGAGCTTCATCGAGCGGATGA…
TENT2 KO A.9	CCACCCTTCACTCCAAATCATCAACAACATAATAACTTCTTTACCCTGTTG [90 bp deletion] GTTGGTAAATTTCATTTTCTATTTGACATAAACCCTTTTTGTATGAAACTTTTGAACATGGAGAATATGTCGTCACATTTTTTTTTGATACGGATGTATTTAATTTTTTTTCAGAGACTGGTTTTGTTTTTAAAGAAAAAATATGTATAAATTACTGTTCTTTTCTTTGATTTTGTTAGCTTGTCTAGAGCTGTGTCATTACAGCAGCTGACATATGGAAATGTCAGTCCAATACAGACCTCAGCTTCCCCATTATTTCGA
TENT2 KO A.10	CCACCCTTCACTCCAAATCATCAACAACATAATAACTTCTTTACCCTGT [91 bp deletion] TTGGTAAATTTCATTTTCTATTTGACATAAACCCTTTTTGTATGAAACTTTTGAACATGGAGAATATGTCGTCACATTTTTTTTTGATACGGATGTATTTAATTTTTTTTCAGAGACTGGTTTTGTTTTTAAAGAAAAAATATGTATAAATTACTGTTCTTTTCTTTGATTTTGTTAGCTTGTCTAGAGCTGTGTCATTACAGCAGCTGACATATGGAAATGTCAGTCCAATACAGACCTCAGCTTCCCCATTATTTCGA
TENT2 KO B.1	CCACCCTTCACTCCAAATCATCAACAACATAATAACTTCTTTACCCTGT [91 bp deletion] TTGGTAAATTTCATTTTCTATTTGACATAAACCCTTTTTGTATGAAACTTTTGAACATGGAGAATATGTCGTCACATTTTTTTTTGATACGGATGTATTTAATTTTTTTTCAGAGACTGGTTTTGTTTTTAAAGAAAAAATATGTATAAATTACTGTTCTTTTCTTTGATTTTGTTAGCTTGTCTAGAGCTGTGTCATTACAGCAGCTGACATATGGAAATGTCAGTCCAATACAGACCTCAGCTTCCCCATTATTTCGA
TENT2 KO B.2	CCACCCTTCACTCCAAATCATCAACAACATAATAACTTCTTTACCCTG [104 bp deletion] ATTTTCTATTTGACATAAACCCTTTTTGTATGAAACTTTTGAACATGGAGAATATGTCGTCACATTTTTTTTTGATACGGATGTATTTAATTTTTTTTCAGAGACTGGTTTTGTTTTTAAAGAAAAAATATGTATAAATTACTGTTCTTTTCTTTGATTTTGTTAGCTTGTCTAGAGCTGTGTCATTACAGCAGCTGACATATGGAAATGTCAGTCCAATACAGACCTCAGCTTCCCCATTATTTCGA
TENT2 KO B.3	CCACCCTTCACTCCAAATCATCAACAACATAATAACTTCTTTACCCTGT [91 bp deletion] TTGGTAAATTTCATTTTCTATTTGACATAAACCCTTTTTGTATGAAACTTTTGAACATGGAGAATATGTCGTCACATTTTTTTTTGATACGGATGTATTTAATTTTTTTTCAGAGACTGGTTTTGTTTTTAAAGAAAAAATATGTATAAATTACTGTTCTTTTCTTTGATTTTGTTAGCTTGTCTAGAGCTGTGTCATTACAGCAGCTGACATATGGAAATGTCAGTCCAATACAGACCTCAGCTTCCCCATTATTTCGA
TENT2 KO B.4	CCACCCTTCACTCCAAATCATCAACAACATAATAACTTCTTTACCCTG [104 bp deletion] ATTTTCTATTTGACATAAACCCTTTTTGTATGAAACTTTTGAACATGGAGAATATGTCGTCACATTTTTTTTTGATACGGATGTATTTAATTTTTTTTCAGAGACTGGTTTTGTTTTTAAAGAAAAAATATGTATAAATTACTGTTCTTTTCTTTGATTTTGTTAGCTTGTCTAGAGCTGTGTCATTACAGCAGCTGACATATGGAAATGTCAGTCCAATACAGACCTCAGCTTCCCCATTATTTCGA
TENT2 KO B.5	CCACCCTTCACTCCAAATCATCAACAACATAATAACTTCTTTACCCTG [104 bp deletion] ATTTTCTATTTGACATAAACCCTTTTTGTATGAAACTTTTGAACATGGAGAATATGTCGTCACATTTTTTTTTGATACGGATGTATTTAATTTTTTTTCAGAGACTGGTTTTGTTTTTAAAGAAAAAATATGTATAAATTACTGTTCTTTTCTTTGATTTTGTTAGCTTGTCTAGAGCTGTGTCATTACAGCAGCTGACATATGGAAATGTCAGTCCAATACAGACCTCAGCTTCCCCATTATTTCGA
TENT2 KO B.6	CCACCCTTCACTCCAAATCATCAACAACATAATAACTTCTTTACCCTG [104 bp deletion] ATTTTCTATTTGACATAAACCCTTTTTGTATGAAACTTTTGAACATGGAGAATATGTCGTCACATTTTTTTTTGATACGGATGTATTTAATTTTTTTTCAGAGACTGGTTTTGTTTTTAAAGAAAAAATATGTATAAATTACTGTTCTTTTCTTTGATTTTGTTAGCTTGTCTAGAGCTGTGTCATTACAGCAGCTGACATATGGAAATGTCAGTCCAATACAGACCTCAGCTTCCCCATTATTTCGA
293T-REx 3XFLAG sequence	ATGGACTACAAAGACCATGACGGTGATTATAAAGATCATGACATCGATTACAAGGATGACGATGACAAGCATATGGAGAATTTGTATTTTCAGGGTATGGACGAGAAGACCACCGGCTGGCGGGGCGGCCACGTGGTGGAGGGCCTGGCCGGCGAGCTGGAGCAGCTGCGGGCCAGGCTGGAGCACCACCCTCAGGGCCAGCGGGAGCCCAAGCTTGGTACCGAGCTCGGATCCTAAGCGGCCGCTCGAGTCTAGAGGGCCCGTTTAAACCCGCTGATCAGCCTCGACTGTGCCTTCTAGTTGCCAGCCATCTGTTGTTTGCCCCTCCCCCGTGCCTTCCTTGACCCTGGAAGGTGCCACTCCCACTGTCCTTTCCTAATAAA
293T-REx 3XFLAG-TENT2WT-R sequence	ATGGACTACAAAGACCATGACGGTGATTATAAAGATCATGACATCGATTACAAGGATGACGATGACAAGCATATGGAGAATTTGTATTTTCAGGGTATGGACGAGAAGACCACCGGCTGGCGGGGCGGCCACGTGGTGGAGGGCCTGGCCGGCGAGCTGGAGCAGCTGCGGGCCAGGCTGGAGCACCACCCTCAGGGCCAGCGGGAGCCCAAGCTTGGTACCGAGCTCGGATCCATGTTCCCAAACTCAATTTTGGGTCGCCCACCCTTCACTCCAAATCATCAACAACATAATAACTTCTTTACCCTGTCACCTACTGTTTATTCACACCAGCAGCTTATAGATGCACAATTCAACTTTCAGAATGCAGACTTGTCTAGAGCTGTGTCATTACAGCAG…
293T-REx 3XFLAG-TENT2DADA-R sequence	ATGGACTACAAAGACCATGACGGTGATTATAAAGATCATGACATCGATTACAAGGATGACGATGACAAGCATATGGAGAATTTGTATTTTCAGGGTATGGACGAGAAGACCACCGGCTGGCGGGGCGGCCACGTGGTGGAGGGCCTGGCCGGCGAGCTGGAGCAGCTGCGGGCCAGGCTGGAGCACCACCCTCAGGGCCAGCGGGAGCCCAAGCTTGGTACCGAGCTCGGATCCATGTTCCCAAACTCAATTTTGGGTCGCCCACCCTTCACTCCAAATCATCAACAACATAATAACTTCTTTACCCTGTCACCTACTGTTTATTCACACCAGCAGCTTATAGATGCACAATTCAACTTTCAGAATGCAGACTTGTCTAGAGCTGTGTCATTACAGCAG…

## Sheet: Legend
Dataset EV2. TENT2 KO clone allele sanger sequencing and 293TREx TET-induced TENT2 sequence. Contains DNA sequences from Sanger sequencing experiments validating TENT2 Control and two KO clones. Also contains the DNA sequences for the 3XFLAG, 3XFLAG-TENT2R-WT and 3XFLAG-TENT2R-DADA cDNA constructs inserted into the 293T-REx genome following manufacturer's recommendation. The human Terminal Nucleo…
