# Supplementary material for: Widespread mono- and oligoadenylation direct small noncoding RNA maturation versus degradation fates
Source: EMBO J. 2025 Dec 5;45(2):537–63. doi: 10.1038/s44318-025-00655-2 (PMC12811392; doi:10.1038/s44318-025-00655-2)
Supplement: Supplementary file 8 — Dataset EV3 [file 44318_2025_655_MOESM8_ESM.xlsx]

## Sheet: EMBOJ-2025-120731_DatasetEV3
Dataset EV3. Change in sncRNA tailing steadystate/nascent.
genename	steadystate/newly transcribed % tails (log2)	pvalue	tail	type
SCARNA4	-4.86636	0.0553821	A tail	snoRNAs
RNU5D-1	-4.01734	0.401486	A tail	snRNAs
SNORD32A	-3.84624	0.343729	A tail	snoRNAs
SNORA38	-3.56645	0.411787	A tail	snoRNAs
RNU4-1	-3.315	0.122749	A tail	snRNAs
RNU4-2	-3.2272	0.0239638	A tail	snRNAs
SNORA80C	-3.02172	0.430154	A tail	snoRNAs
SNORD95	-2.90902	0.30513	A tail	snoRNAs
SNORA3B	-2.87428	0.436794	A tail	snoRNAs
SNORA38B	-2.77769	0.285768	A tail	snoRNAs
RNU12	-2.64383	0.0196918	A tail	snRNAs
SNORD17	-2.57704	0.00552904	A tail	snoRNAs
SNORA77B	-2.52757	0.00414723	A tail	snoRNAs
SNORA9	-2.50266	0.0615524	A tail	snoRNAs
SNORA68	-2.35512	0.00403981	A tail	snoRNAs
SNORA64	-2.34242	0.00629052	A tail	snoRNAs
SNORA50C	-2.32045	3.14e-05	A tail	snoRNAs
SNORA23	-2.28835	0.28602	A tail	snoRNAs
SNORA4	-2.28016	0.102143	A tail	snoRNAs
SNORA74B	-2.27104	0.47229	A tail	snoRNAs
SNORA71A	-2.24554	0.000635659	A tail	snoRNAs
SNORD94	-2.22611	0.188209	A tail	snoRNAs
SNORA63	-2.19517	0.00277778	A tail	snoRNAs
SNORA57	-2.18168	0.000641639	A tail	snoRNAs
SNORA77	-2.16352	0.0213642	A tail	snoRNAs
SNORA50B	-2.0046	0.400538	A tail	snoRNAs
SNORA61	-1.87687	0.285585	A tail	snoRNAs
SNORD104	-1.8717	0.0151849	A tail	snoRNAs
SNORD68	-1.73224	0.0157825	A tail	snoRNAs
SNORA48	-1.70315	0.0132164	A tail	snoRNAs
SNORA37	-1.61682	0.537707	A tail	snoRNAs
TERC	-1.59017	0.377026	A tail	snRNAs
RNU2-2P	-1.58766	0.127913	A tail	snRNAs
RNVU1-14	-1.55362	0.308396	A tail	snRNAs
SNORD23	-1.53141	0.103875	A tail	snoRNAs
SCARNA11	-1.47232	0.558287	A tail	snoRNAs
SNORA80B	-1.43544	0.22329	A tail	snoRNAs
SCARNA8	-1.41317	0.389436	A tail	snoRNAs
RMRP	-1.39968	0.000434958	A tail	Pol3 RNAs
SNORA52	-1.39622	0.016382	A tail	snoRNAs
SNORA71D	-1.35582	0.425202	A tail	snoRNAs
SNORD13	-1.31941	0.0010123	A tail	snoRNAs
SNORA80A	-1.27923	0.182027	A tail	snoRNAs
SNORA10	-1.16395	0.267059	A tail	snoRNAs
SNORA47	-1.1599	0.320166	A tail	snoRNAs
SNORA73B	-1.03756	0.0839807	A tail	snoRNAs
SNORA21	-1.00325	0.408804	A tail	snoRNAs
SNORA7A	-0.979924	0.00177292	A tail	snoRNAs
SNORA17B	-0.971153	0.0557506	A tail	snoRNAs
SNORA5C	-0.944991	7.98e-05	A tail	snoRNAs
SNORA3A	-0.93827	0.657643	A tail	snoRNAs
SNORA73A	-0.927624	0.131216	A tail	snoRNAs
RNU1 WT	-0.926958	0.00831115	A tail	snRNAs
SNORA44	-0.894862	0.501442	A tail	snoRNAs
SNORD105B	-0.843756	0.547544	A tail	snoRNAs
RNA5S	-0.810242	0.039259	A tail	Pol3 RNAs
SCARNA2	-0.803188	0.694669	A tail	snRNAs
SNORD83B	-0.758873	0.271727	A tail	snoRNAs
SNORA7B	-0.728951	0.107191	A tail	snoRNAs
SNORA78	-0.715013	0.0206305	A tail	snoRNAs
SNORA71C	-0.692642	0.65262	A tail	snoRNAs
SNORD37	-0.667737	0.619122	A tail	snoRNAs
VTRNA1-2	-0.61368	0.758139	A tail	Pol3 RNAs
SCARNA12	-0.556665	0.0283399	A tail	snoRNAs
SNORD55	-0.530967	0.773576	A tail	snoRNAs
AL138963.2	-0.47566	0.608636	A tail	snoRNAs
SNORA84	-0.460026	0.542036	A tail	snoRNAs
SNORA16A	-0.441372	0.806698	A tail	snoRNAs
AC090227.1	-0.360981	0.837464	A tail	snoRNAs
RNU6 WT	-0.324194	0.136306	A tail	Pol3 RNAs
SNORD10	-0.24836	0.339546	A tail	snoRNAs
RNU5B-1	-0.242943	0.658061	A tail	snRNAs
SCARNA22	-0.24063	0.362312	A tail	snoRNAs
SNORA18	-0.240581	0.885808	A tail	snoRNAs
SNORD118	-0.207009	0.900591	A tail	snRNAs
RNVU1-27	-0.0822484	0.663908	A tail	snRNAs
RNU6ATAC	-0.0115713	0.972322	A tail	Pol3 RNAs
SNORA80D	0.0803227	0.920674	A tail	snoRNAs
SNORD3	0.102197	0.736701	A tail	snRNAs
SNORD88A	0.122571	0.761192	A tail	snoRNAs
SNORA80E	0.151325	0.435631	A tail	snoRNAs
RN7SK	0.19006	0.185942	A tail	Pol3 RNAs
RN7SL2	0.228873	0.0233774	A tail	Pol3 RNAs
SCARNA20	0.234142	0.477375	A tail	snoRNAs
RN7SL1	0.333313	0.0114881	A tail	Pol3 RNAs
RNA5SP19	0.374396	0.782426	A tail	Pol3 RNAs
SNORA74D	0.398495	0.290751	A tail	snoRNAs
VTRNA1-3	0.405031	0.633391	A tail	Pol3 RNAs
VTRNA1-1	0.433736	0.330022	A tail	Pol3 RNAs
RN7SL3	0.433968	0.0069469	A tail	Pol3 RNAs
RNVU1-15	0.439225	0.283891	A tail	snRNAs
RPPH1	0.501641	0.559413	A tail	Pol3 RNAs
SNORA70	0.504535	0.229965	A tail	snoRNAs
RNVU1-7	0.530165	0.454543	A tail	snRNAs
SNORA67	0.587309	0.641962	A tail	snoRNAs
SNORA51	0.618083	0.359187	A tail	snoRNAs
RNU11	0.644624	0.205031	A tail	snRNAs
RNVU1-6	0.656621	0.406654	A tail	snRNAs
SNORD22	0.659288	0.595478	A tail	snoRNAs
RNY1	0.82382	0.0101833	A tail	Pol3 RNAs
SNORA30	0.867233	0.482257	A tail	snoRNAs
RNY3	0.876028	0.241861	A tail	Pol3 RNAs
SCARNA10	0.987957	0.3855	A tail	snoRNAs
SNORD88C	1.14443	0.0773555	A tail	snoRNAs
SNORA65	1.28983	0.223354	A tail	snoRNAs
RNU5A-1	1.42922	0.172768	A tail	snRNAs
SNORA21B	1.67705	0.210469	A tail	snoRNAs
RNVU1-31	2.06183	0.00432659	A tail	snRNAs
RNU5F-1	2.25119	0.0369224	A tail	snRNAs
RNU2 WT	2.64581	0.00175266	A tail	snRNAs
SNORA51	-4.25432	0.39704	U tail	snoRNAs
RNU5A-1	-3.95371	0.00577042	U tail	snRNAs
SNORA71D	-3.14527	0.216129	U tail	snoRNAs
RNU2-2P	-2.59138	0.0686073	U tail	snRNAs
SCARNA20	-2.50088	0.456835	U tail	snoRNAs
RNU2 WT	-2.06507	5.45e-05	U tail	snRNAs
RNU5B-1	-1.80451	0.404572	U tail	snRNAs
SNORD88C	-1.67349	0.246799	U tail	snoRNAs
RNVU1-14	-1.52418	0.308723	U tail	snRNAs
SNORA70	-1.20701	0.603364	U tail	snoRNAs
RNU6 WT	-1.10788	0.470523	U tail	Pol3 RNAs
RNU4-1	-1.08595	0.625103	U tail	snRNAs
SNORD10	-1.08564	0.436343	U tail	snoRNAs
RNU12	-0.96141	0.0704239	U tail	snRNAs
SNORA68	-0.949084	0.441618	U tail	snoRNAs
SNORA78	-0.915482	0.259126	U tail	snoRNAs
RNU5F-1	-0.856366	0.680075	U tail	snRNAs
SNORA17B	-0.855841	0.423328	U tail	snoRNAs
RNVU1-27	-0.828538	0.43987	U tail	snRNAs
RNVU1-7	-0.579564	0.26994	U tail	snRNAs
SNORA52	-0.486526	0.75152	U tail	snoRNAs
SNORD88A	-0.206967	0.844961	U tail	snoRNAs
SNORA50C	-0.145508	0.736298	U tail	snoRNAs
SNORD83B	-0.118	0.897835	U tail	snoRNAs
RNU1 WT	-0.105956	0.495816	U tail	snRNAs
SNORA73B	-0.103791	0.886371	U tail	snoRNAs
SCARNA12	-0.0776996	0.947519	U tail	snoRNAs
RN7SK	-0.0693074	0.916928	U tail	Pol3 RNAs
VTRNA1-3	-0.011594	0.987732	U tail	Pol3 RNAs
VTRNA1-2	0.188749	0.799856	U tail	Pol3 RNAs
RNU4-2	0.224152	0.877055	U tail	snRNAs
VTRNA1-1	0.698238	0.234632	U tail	Pol3 RNAs
SNORA64	0.705759	0.567439	U tail	snoRNAs
RNU6ATAC	0.885493	0.134127	U tail	Pol3 RNAs
RNY1	1.1879	0.303677	U tail	Pol3 RNAs
RNVU1-15	1.2324	0.0292716	U tail	snRNAs
RNY3	1.82404	0.0737511	U tail	Pol3 RNAs
RNVU1-6	1.98197	0.027095	U tail	snRNAs
RNVU1-31	2.09657	0.00802485	U tail	snRNAs

## Sheet: Legend
Dataset EV3. Change in sncRNA tailing steadystate/nascent. Contains list of genes and data which was used to produce Figure 1D. Log2-fold ratios of percentages of A- (left) and U-tailed (right) sncRNA species in steady state over newly transcribed conditions. In order to avoid division by 0, only RNA species with 0.1% or greater tailing in both newly transcribed and steady state conditions were p…
