# Supplementary material for: Widespread mono- and oligoadenylation direct small noncoding RNA maturation versus degradation fates
Source: EMBO J. 2025 Dec 5;45(2):537–63. doi: 10.1038/s44318-025-00655-2 (PMC12811392; doi:10.1038/s44318-025-00655-2)
Supplement: Supplementary file 9 — Dataset EV4 [file 44318_2025_655_MOESM9_ESM.xlsx]

## Sheet: EMBOJ-2025-120731_DatasetEV4
Dataset EV4. Percent of sncRNA transcripts with A/U tails in the steady state.
genename	tail	condition	% of transcripts	sem	type
RN7SL2	A tail	steady state	77.1791	1.47181	Pol3 RNAs
RN7SL1	A tail	steady state	72.8882	1.44293	Pol3 RNAs
RN7SL3	A tail	steady state	60.1206	2.2025	Pol3 RNAs
SCARNA22	A tail	steady state	43.0103	0.618344	snoRNAs
RNVU1-1	A tail	steady state	32.0202	7.411	snRNAs
RN7SK	A tail	steady state	30.6537	0.841893	Pol3 RNAs
RNU2 WT	A tail	steady state	30.6448	3.40433	snRNAs
SCARNA20	A tail	steady state	27.4003	0.949514	snoRNAs
RNU11	A tail	steady state	26.3231	0.442165	snRNAs
SNORA30	A tail	steady state	24.3221	4.88992	snoRNAs
SNORA80E	A tail	steady state	23.112	0.79359	snoRNAs
RNY1	A tail	steady state	21.3168	1.36453	Pol3 RNAs
RNY3	A tail	steady state	21.2751	0.999626	Pol3 RNAs
SNORA80D	A tail	steady state	20.7945	0.651396	snoRNAs
RNA5SP19	A tail	steady state	17.284	1.07064	Pol3 RNAs
SNORD105B	A tail	steady state	17.0794	3.57585	snoRNAs
SNORD36B	A tail	steady state	15	7.63763	snoRNAs
RNVU1-15	A tail	steady state	14.1382	2.87138	snRNAs
SNORA7B	A tail	steady state	13.774	0.655228	snoRNAs
SNORA67	A tail	steady state	12.5203	0.296513	snoRNAs
SNORA5C	A tail	steady state	12.0285	0.261908	snoRNAs
AL138963.2	A tail	steady state	11.7003	1.24973	snoRNAs
SNORA7A	A tail	steady state	11.0588	0.586668	snoRNAs
AC090227.1	A tail	steady state	10.3818	2.01813	snoRNAs
SCARNA21B	A tail	steady state	10.2195	0.191997	snoRNAs
SNORA74D	A tail	steady state	9.9007	1.23299	snoRNAs
SNORD104	A tail	steady state	9.59054	1.43216	snoRNAs
SNORA9	A tail	steady state	9.11662	1.8119	snoRNAs
RNU6ATAC	A tail	steady state	8.81856	0.321188	Pol3 RNAs
VTRNA1-1	A tail	steady state	8.2285	0.877598	Pol3 RNAs
SNORD88C	A tail	steady state	7.3919	0.159662	snoRNAs
SNORA57	A tail	steady state	7.34782	0.729851	snoRNAs
SNORA80A	A tail	steady state	7.34421	0.353045	snoRNAs
RNVU1-27	A tail	steady state	6.50302	0.254903	snRNAs
SNORD46	A tail	steady state	6.30653	0.42512	snoRNAs
SNORA47	A tail	steady state	6.18899	0.438034	snoRNAs
SNORA84	A tail	steady state	5.92256	0.533858	snoRNAs
RNA5SP452	A tail	steady state	5.91133	4.30389	Pol3 RNAs
SNORA48	A tail	steady state	5.75167	0.0722914	snoRNAs
SNORA77	A tail	steady state	5.71469	0.249973	snoRNAs
SNORA61	A tail	steady state	5.7048	0.0842388	snoRNAs
TERC	A tail	steady state	5.54059	0.244399	snRNAs
SNORA63	A tail	steady state	5.4973	0.666832	snoRNAs
SNORD68	A tail	steady state	5.45226	1.5634	snoRNAs
SCARNA12	A tail	steady state	5.34733	0.089979	snoRNAs
SNORA4	A tail	steady state	5.11976	0.932887	snoRNAs
SNORD88A	A tail	steady state	5.0266	0.0931053	snoRNAs
RNA5SP304	A tail	steady state	4.99109	2.66189	Pol3 RNAs
SNORD23	A tail	steady state	4.93846	0.405124	snoRNAs
VTRNA1-3	A tail	steady state	4.91401	0.609963	Pol3 RNAs
RNVU1-6	A tail	steady state	4.89185	1.68879	snRNAs
SNORA21	A tail	steady state	4.55562	0.234503	snoRNAs
SNORD83B	A tail	steady state	4.46048	0.0217324	snoRNAs
SNORA78	A tail	steady state	4.4206	0.229884	snoRNAs
SNORA44	A tail	steady state	4.37348	0.183717	snoRNAs
SCARNA2	A tail	steady state	4.15276	1.10117	snRNAs
SNORD38A	A tail	steady state	4.13693	2.01567	snoRNAs
SNORD86	A tail	steady state	3.94289	0.333261	snoRNAs
SNORA62	A tail	steady state	3.79703	1.78767	snoRNAs
SCARNA5	A tail	steady state	3.70596	0.744366	snoRNAs
SNORD24	A tail	steady state	3.7037	3.7037	snoRNAs
SCARNA10	A tail	steady state	3.67292	0.266588	snoRNAs
SNORA18	A tail	steady state	3.52669	0.36894	snoRNAs
RMRP	A tail	steady state	3.52325	0.130855	Pol3 RNAs
SCARNA8	A tail	steady state	3.39725	0.288569	snoRNAs
SNORA64	A tail	steady state	3.38164	0.13661	snoRNAs
SNORA80B	A tail	steady state	3.35066	0.201038	snoRNAs
SNORD94	A tail	steady state	3.31594	0.42566	snoRNAs
SNORD3	A tail	steady state	3.17122	0.439045	snRNAs
SNORA38B	A tail	steady state	3.12482	0.113566	snoRNAs
RNU6 WT	A tail	steady state	3.06312	0.377777	Pol3 RNAs
SNORA77B	A tail	steady state	2.98165	0.0502869	snoRNAs
SNORA51	A tail	steady state	2.94513	0.206506	snoRNAs
RPPH1	A tail	steady state	2.88198	0.0760027	Pol3 RNAs
SNORA38	A tail	steady state	2.81365	0.727463	snoRNAs
SNORD22	A tail	steady state	2.80018	0.190422	snoRNAs
SNORD33	A tail	steady state	2.73926	0.157677	snoRNAs
SNORA65	A tail	steady state	2.71667	0.0949939	snoRNAs
SNORA17B	A tail	steady state	2.58628	0.161003	snoRNAs
SNORA5A	A tail	steady state	2.57203	0.313729	snoRNAs
SNORD66	A tail	steady state	2.55566	0.133077	snoRNAs
SNORD10	A tail	steady state	2.5151	0.07237	snoRNAs
SNORD83A	A tail	steady state	2.44776	0.231747	snoRNAs
SNORA33	A tail	steady state	2.41237	0.738149	snoRNAs
RNVU1-31	A tail	steady state	2.34734	0.280327	snRNAs
VTRNA1-2	A tail	steady state	2.29308	1.13176	Pol3 RNAs
SNORD37	A tail	steady state	2.29096	1.14379	snoRNAs
SNORA50B	A tail	steady state	2.27403	0.208119	snoRNAs
SNORA3A	A tail	steady state	2.17441	0.122644	snoRNAs
SNORA70	A tail	steady state	2.15901	0.204348	snoRNAs
SNORD34	A tail	steady state	2.09566	0.523847	snoRNAs
SNORD118	A tail	steady state	2.06269	0.23283	snRNAs
SNORD55	A tail	steady state	2.03556	0.0676998	snoRNAs
SNORA73A	A tail	steady state	2.02642	0.110598	snoRNAs
SNORA50C	A tail	steady state	2.01907	0.0670993	snoRNAs
SCARNA11	A tail	steady state	2.00223	0.417711	snoRNAs
SNORA74B	A tail	steady state	1.97314	0.12462	snoRNAs
SCARNA7	A tail	steady state	1.87729	1.11123	snoRNAs
SNORA52	A tail	steady state	1.8614	0.101228	snoRNAs
SNORA68	A tail	steady state	1.83868	0.141321	snoRNAs
SNORA10	A tail	steady state	1.82262	0.175548	snoRNAs
SNORD95	A tail	steady state	1.82068	0.478853	snoRNAs
SNORD13	A tail	steady state	1.72632	0.121485	snoRNAs
SNORA69	A tail	steady state	1.7029	1.0432	snoRNAs
RNA5S	A tail	steady state	1.66985	0.0490049	Pol3 RNAs
SNORA80C	A tail	steady state	1.64177	0.27214	snoRNAs
SNORA37	A tail	steady state	1.55263	0.222589	snoRNAs
RNVU1-7	A tail	steady state	1.50014	0.42915	snRNAs
SNORA2C	A tail	steady state	1.49956	0.195802	snoRNAs
SCARNA4	A tail	steady state	1.48907	0.567228	snoRNAs
SNORD67	A tail	steady state	1.48834	0.234729	snoRNAs
SNORD16	A tail	steady state	1.47884	0.600451	snoRNAs
SNORA14B	A tail	steady state	1.4686	0.203816	snoRNAs
SNORA21B	A tail	steady state	1.46016	0.495087	snoRNAs
RNVU1-14	A tail	steady state	1.42165	0.540824	snRNAs
SNORA71D	A tail	steady state	1.41969	0.104309	snoRNAs
SNORA71A	A tail	steady state	1.39919	0.163411	snoRNAs
SNORA71C	A tail	steady state	1.37572	0.0962043	snoRNAs
SNORA73B	A tail	steady state	1.26229	0.106904	snoRNAs
SNORA16A	A tail	steady state	1.22739	0.215437	snoRNAs
SNORD32A	A tail	steady state	1.15882	0.108048	snoRNAs
RNU1 WT	A tail	steady state	1.14683	0.0388648	snRNAs
RNU5B-1	A tail	steady state	1.06369	0.0794291	snRNAs
SNORA71E	A tail	steady state	1.02945	0.287739	snoRNAs
RNU5A-1	A tail	steady state	1.02008	0.0788905	snRNAs
SNORA23	A tail	steady state	0.862211	0.0989171	snoRNAs
RNU5F-1	A tail	steady state	0.809651	0.119126	snRNAs
RNU4ATAC	A tail	steady state	0.713182	0.369066	snRNAs
RNU2-2P	A tail	steady state	0.624717	0.418841	snRNAs
SNORD17	A tail	steady state	0.537848	0.00998	snoRNAs
RNU4-2	A tail	steady state	0.404278	0.0560344	snRNAs
RNU5D-1	A tail	steady state	0.357991	0.197188	snRNAs
RNU4-1	A tail	steady state	0.237675	0.036571	snRNAs
RNU5E-1	A tail	steady state	0.198413	0.198413	snRNAs
SNORA3B	A tail	steady state	0.181842	0.0491628	snoRNAs
RNU12	A tail	steady state	0.123786	0.00314	snRNAs
AL049766.1	A tail	steady state	0	0	snoRNAs
AL353804.6	A tail	steady state	0	0	snoRNAs
RNA5-8S	A tail	steady state	0	0	Pol3 RNAs
RNA5SP515	A tail	steady state	0	0	Pol3 RNAs
RNU2-63P	A tail	steady state	0	0	snRNAs
SNORD97	A tail	steady state	0	0	snoRNAs
RNVU1-1	U tail	steady state	11.9192	4.10056	snRNAs
RNVU1-6	U tail	steady state	10.5128	3.26355	snRNAs
RNVU1-15	U tail	steady state	9.66177	0.96185	snRNAs
VTRNA1-3	U tail	steady state	7.61251	0.562864	Pol3 RNAs
VTRNA1-1	U tail	steady state	5.45864	0.872073	Pol3 RNAs
VTRNA1-2	U tail	steady state	4.1103	0.450783	Pol3 RNAs
RNY3	U tail	steady state	3.76673	0.358718	Pol3 RNAs
RNVU1-27	U tail	steady state	3.37062	0.418954	snRNAs
RNVU1-14	U tail	steady state	2.75493	1.86489	snRNAs
RNU4ATAC	U tail	steady state	2.40201	0.856279	snRNAs
RNA5SP452	U tail	steady state	2.38095	2.38095	Pol3 RNAs
RNU5D-1	U tail	steady state	2.34378	0.223346	snRNAs
SNORD68	U tail	steady state	2.23734	0.471367	snoRNAs
RNU2 WT	U tail	steady state	1.7446	0.079809	snRNAs
RNA5-8S	U tail	steady state	1.5873	1.5873	Pol3 RNAs
RNY1	U tail	steady state	1.56041	0.28654	Pol3 RNAs
RNVU1-31	U tail	steady state	1.41793	0.173741	snRNAs
SNORD105B	U tail	steady state	1.38068	0.331914	snoRNAs
RNA5SP304	U tail	steady state	1.0101	1.0101	Pol3 RNAs
RNVU1-7	U tail	steady state	0.797555	0.230601	snRNAs
RNU1 WT	U tail	steady state	0.739974	0.0155739	snRNAs
SCARNA21B	U tail	steady state	0.591004	0.410212	snoRNAs
RNU6ATAC	U tail	steady state	0.589198	0.0960173	Pol3 RNAs
SNORD67	U tail	steady state	0.574276	0.0561498	snoRNAs
SNORA4	U tail	steady state	0.508557	0.0967909	snoRNAs
SNORA9	U tail	steady state	0.477678	0.24111	snoRNAs
RNU5A-1	U tail	steady state	0.440032	0.0824041	snRNAs
SNORA71E	U tail	steady state	0.439754	0.439754	snoRNAs
SNORA23	U tail	steady state	0.429752	0.0478662	snoRNAs
SNORD83B	U tail	steady state	0.429287	0.0114373	snoRNAs
SNORD23	U tail	steady state	0.419325	0.0883972	snoRNAs
SNORA38	U tail	steady state	0.409013	0.213451	snoRNAs
SNORA52	U tail	steady state	0.407439	0.00643	snoRNAs
RNU5B-1	U tail	steady state	0.404096	0.0519102	snRNAs
SNORA16A	U tail	steady state	0.401903	0.217037	snoRNAs
SNORA71C	U tail	steady state	0.389479	0.0114525	snoRNAs
SNORD95	U tail	steady state	0.376695	0.207121	snoRNAs
SNORD16	U tail	steady state	0.37567	0.118102	snoRNAs
SNORA71D	U tail	steady state	0.37331	0.0131134	snoRNAs
SNORA77	U tail	steady state	0.369646	0.0470144	snoRNAs
SNORA38B	U tail	steady state	0.36659	0.247518	snoRNAs
SNORA50B	U tail	steady state	0.337995	0.138069	snoRNAs
SNORD37	U tail	steady state	0.335447	0.203974	snoRNAs
RNU6 WT	U tail	steady state	0.335416	0.0744967	Pol3 RNAs
SNORD10	U tail	steady state	0.329394	0.00831	snoRNAs
SNORA30	U tail	steady state	0.323625	0.323625	snoRNAs
SNORA80B	U tail	steady state	0.323613	0.0657561	snoRNAs
SNORA57	U tail	steady state	0.313212	0.0641147	snoRNAs
SNORA71A	U tail	steady state	0.308431	0.0136818	snoRNAs
SNORA80A	U tail	steady state	0.306498	0.0617115	snoRNAs
SCARNA22	U tail	steady state	0.304453	0.0243796	snoRNAs
SNORA50C	U tail	steady state	0.294546	0.0210607	snoRNAs
SNORA77B	U tail	steady state	0.287322	0.0140764	snoRNAs
SNORA17B	U tail	steady state	0.283372	0.0241269	snoRNAs
SCARNA4	U tail	steady state	0.280405	0.163107	snoRNAs
AL138963.2	U tail	steady state	0.277357	0.0793381	snoRNAs
SNORA73B	U tail	steady state	0.270202	0.0290998	snoRNAs
SNORA51	U tail	steady state	0.268713	0.0781667	snoRNAs
SNORA47	U tail	steady state	0.268162	0.0121519	snoRNAs
RNU2-2P	U tail	steady state	0.261439	0.197451	snRNAs
RNU12	U tail	steady state	0.250593	0.015197	snRNAs
SNORA3B	U tail	steady state	0.244868	0.0503994	snoRNAs
SCARNA12	U tail	steady state	0.242712	0.015322	snoRNAs
SNORD88A	U tail	steady state	0.234437	0.0284634	snoRNAs
SNORD88C	U tail	steady state	0.233758	0.02119	snoRNAs
SNORD97	U tail	steady state	0.231482	0.231482	snoRNAs
SNORA68	U tail	steady state	0.228999	0.0109145	snoRNAs
SNORD94	U tail	steady state	0.223624	0.0630922	snoRNAs
SNORA5C	U tail	steady state	0.222224	0.0459954	snoRNAs
SNORA78	U tail	steady state	0.215412	0.00153	snoRNAs
SNORA48	U tail	steady state	0.212281	0.0178264	snoRNAs
SNORD17	U tail	steady state	0.209159	0.015888	snoRNAs
RNU4-1	U tail	steady state	0.206614	0.0170087	snRNAs
SNORD83A	U tail	steady state	0.20146	0.102891	snoRNAs
TERC	U tail	steady state	0.197159	0.0163126	snRNAs
SNORD118	U tail	steady state	0.19334	0.101405	snRNAs
SNORA74B	U tail	steady state	0.192123	0.192123	snoRNAs
SCARNA2	U tail	steady state	0.190476	0.190476	snRNAs
RNU5F-1	U tail	steady state	0.187871	0.0443952	snRNAs
SNORD104	U tail	steady state	0.185814	0.102617	snoRNAs
SNORD33	U tail	steady state	0.179208	0.052983	snoRNAs
SNORA64	U tail	steady state	0.176134	0.0180817	snoRNAs
SCARNA20	U tail	steady state	0.163582	0.0327445	snoRNAs
SNORA5A	U tail	steady state	0.163399	0.163399	snoRNAs
SNORA80C	U tail	steady state	0.162274	0.0316719	snoRNAs
SNORD55	U tail	steady state	0.160957	0.0480512	snoRNAs
SCARNA10	U tail	steady state	0.160256	0.160256	snoRNAs
SNORA21B	U tail	steady state	0.15659	0.104322	snoRNAs
RN7SK	U tail	steady state	0.150977	0.0190392	Pol3 RNAs
RNU4-2	U tail	steady state	0.148896	0.025386	snRNAs
SNORA14B	U tail	steady state	0.141543	0.141543	snoRNAs
SNORD22	U tail	steady state	0.140616	0.0341482	snoRNAs
SNORA70	U tail	steady state	0.138835	0.0364079	snoRNAs
SNORA61	U tail	steady state	0.136591	0.0642052	snoRNAs
SNORA37	U tail	steady state	0.130719	0.130719	snoRNAs
SNORA18	U tail	steady state	0.129199	0.129199	snoRNAs
SNORA67	U tail	steady state	0.128186	0.0912911	snoRNAs
SNORA80D	U tail	steady state	0.119603	0.025092	snoRNAs
RPPH1	U tail	steady state	0.116822	0.0127829	Pol3 RNAs
SNORA21	U tail	steady state	0.115298	0.0576549	snoRNAs
RNU11	U tail	steady state	0.1105	0.0255615	snRNAs
SNORA74D	U tail	steady state	0.100705	0.100705	snoRNAs
SNORA80E	U tail	steady state	0.0969552	0.0491603	snoRNAs
SNORD13	U tail	steady state	0.0957736	0.00504	snoRNAs
SNORA2C	U tail	steady state	0.094162	0.094162	snoRNAs
SNORA65	U tail	steady state	0.0879507	0.0513994	snoRNAs
SNORA7B	U tail	steady state	0.0821076	0.0296715	snoRNAs
SNORA10	U tail	steady state	0.0801976	0.0114281	snoRNAs
SNORA63	U tail	steady state	0.0766284	0.0766284	snoRNAs
RMRP	U tail	steady state	0.0753086	0.00236	Pol3 RNAs
SCARNA8	U tail	steady state	0.0739905	0.0454583	snoRNAs
SNORD46	U tail	steady state	0.0726216	0.0726216	snoRNAs
SNORD86	U tail	steady state	0.0706215	0.0706215	snoRNAs
SNORD3	U tail	steady state	0.062456	0.0232178	snRNAs
SNORA7A	U tail	steady state	0.0618356	0.00683	snoRNAs
SNORA73A	U tail	steady state	0.0582863	0.00913	snoRNAs
SNORD32A	U tail	steady state	0.0543596	0.0543596	snoRNAs
SCARNA11	U tail	steady state	0.050543	0.0284698	snoRNAs
RNA5S	U tail	steady state	0.0403309	0.00311	Pol3 RNAs
RN7SL1	U tail	steady state	0.0354999	0.00258	Pol3 RNAs
RN7SL2	U tail	steady state	0.0347327	0.00311	Pol3 RNAs
SNORA3A	U tail	steady state	0.027674	0.027674	snoRNAs
RN7SL3	U tail	steady state	0.0260796	0.00373	Pol3 RNAs
SNORA84	U tail	steady state	0.0211154	0.0124392	snoRNAs
SNORA44	U tail	steady state	0.0142572	0.0142572	snoRNAs
AC090227.1	U tail	steady state	0	0	snoRNAs
AL049766.1	U tail	steady state	0	0	snoRNAs
AL353804.6	U tail	steady state	0	0	snoRNAs
RNA5SP19	U tail	steady state	0	0	Pol3 RNAs
RNA5SP515	U tail	steady state	0	0	Pol3 RNAs
RNU2-63P	U tail	steady state	0	0	snRNAs
RNU5E-1	U tail	steady state	0	0	snRNAs
SCARNA5	U tail	steady state	0	0	snoRNAs
SCARNA7	U tail	steady state	0	0	snoRNAs
SNORA33	U tail	steady state	0	0	snoRNAs
SNORA62	U tail	steady state	0	0	snoRNAs
SNORA69	U tail	steady state	0	0	snoRNAs
SNORD24	U tail	steady state	0	0	snoRNAs
SNORD34	U tail	steady state	0	0	snoRNAs
SNORD36B	U tail	steady state	0	0	snoRNAs
SNORD38A	U tail	steady state	0	0	snoRNAs
SNORD66	U tail	steady state	0	0	snoRNAs

## Sheet: Legend
Dataset EV4. Percent of sncRNA transcripts with post-transcriptional A/U tails in the steady state. Contains all analyzed genes with steady state tailing data from the global sequencing experiment (n=3), referenced in Figure 3A, B, D.
