# Supplementary material for: Widespread mono- and oligoadenylation direct small noncoding RNA maturation versus degradation fates
Source: EMBO J. 2025 Dec 5;45(2):537–63. doi: 10.1038/s44318-025-00655-2 (PMC12811392; doi:10.1038/s44318-025-00655-2)
Supplement: Supplementary file 10 — Source data Fig. 6 [file 44318_2025_655_MOESM10_ESM.zip]

Archive with 3 entries (2 files):
- Figure6/SourceData_Figure6A_7D_qpcr.xlsx
- Figure6/
- __MACOSX/Figure6/._Figure6A_SD_qpcr.xlsx
