# Supplementary material for: Widespread mono- and oligoadenylation direct small noncoding RNA maturation versus degradation fates
Source: EMBO J. 2025 Dec 5;45(2):537–63. doi: 10.1038/s44318-025-00655-2 (PMC12811392; doi:10.1038/s44318-025-00655-2)
Supplement: Supplementary file 10 — Source data Fig. 6 [file 44318_2025_655_MOESM10_ESM.zip › Figure6/SourceData_Figure6A_7D_qpcr.xlsx]

## Sheet: Sheet1
genename	sample	bio_rep	tech_rep	condition	ct	ct_avg	target_over_ig	target_over_u1	log2	log2_control	rel._to_control	avg	sem	ttest
RNU1-1	ig_la_control	1	1	Control	20.7729	20.7822
RNU1-1	ig_la_control	1	2	Control	20.7916
RNU1-1	ig_la_control	2	1	Control	22.2125	22.2117
RNU1-1	ig_la_control	2	2	Control	22.2109
RNU1-1	ig_la_control	3	1	Control	21.6806	21.6723
RNU1-1	ig_la_control	3	2	Control	21.6641
RNU1-1	ig_la_control	1	1	TENT2 KO	20.0861	20.1222
RNU1-1	ig_la_control	1	2	TENT2 KO	20.1582
RNU1-1	ig_la_control	2	1	TENT2 KO	20.8581	20.7829
RNU1-1	ig_la_control	2	2	TENT2 KO	20.7077
RNU1-1	ig_la_control	3	1	TENT2 KO	21.2838	21.3144
RNU1-1	ig_la_control	3	2	TENT2 KO	21.3451
RNU1-1	ig_srp54_control	1	1	Control	19.8982	19.9831
RNU1-1	ig_srp54_control	1	2	Control	20.068
RNU1-1	ig_srp54_control	2	1	Control	20.965	21.0362
RNU1-1	ig_srp54_control	2	2	Control	21.1073
RNU1-1	ig_srp54_control	3	1	Control	20.2761	20.5056
RNU1-1	ig_srp54_control	3	2	Control	20.7352
RNU1-1	ig_srp54_control	1	1	TENT2 KO	19.9435	19.8758
RNU1-1	ig_srp54_control	1	2	TENT2 KO	19.8081
RNU1-1	ig_srp54_control	2	1	TENT2 KO	20.639	20.6257
RNU1-1	ig_srp54_control	2	2	TENT2 KO	20.6125
RNU1-1	ig_srp54_control	3	1	TENT2 KO	20.3273	20.2932
RNU1-1	ig_srp54_control	3	2	TENT2 KO	20.259
RNU1-1	input	1	1	Control	11.0168	11.0168
RNU1-1	input	1	2	Control	ND
RNU1-1	input	2	1	Control	14.743	14.7295
RNU1-1	input	2	2	Control	14.716
RNU1-1	input	3	1	Control	11.6243	11.6341
RNU1-1	input	3	2	Control	11.6439
RNU1-1	input	1	1	TENT2 KO	11.336	11.3837
RNU1-1	input	1	2	TENT2 KO	11.4314
RNU1-1	input	2	1	TENT2 KO	11.0495	11.0147
RNU1-1	input	2	2	TENT2 KO	10.98
RNU1-1	input	3	1	TENT2 KO	10.9266	11.0181
RNU1-1	input	3	2	TENT2 KO	11.1096
RNU1-1	la	1	1	Control	19.066	19.0488	3.32529
RNU1-1	la	1	2	Control	19.0315
RNU1-1	la	2	1	Control	19.5188	19.4853	6.61807
RNU1-1	la	2	2	Control	19.4518
RNU1-1	la	3	1	Control	19.1231	19.1484	5.75146
RNU1-1	la	3	2	Control	19.1737
RNU1-1	la	1	1	TENT2 KO	19.4126	19.4329	1.61243
RNU1-1	la	1	2	TENT2 KO	19.4532
RNU1-1	la	2	1	TENT2 KO	18.7687	18.8453	3.83073
RNU1-1	la	2	2	TENT2 KO	18.9219
RNU1-1	la	3	1	TENT2 KO	18.9307	18.9493	5.15194
RNU1-1	la	3	2	TENT2 KO	18.9679
RNU1-1	srp54	1	1	Control	19.3838	19.3813	1.51765
RNU1-1	srp54	1	2	Control	19.3787
RNU1-1	srp54	2	1	Control	19.1528	19.1392	3.72421
RNU1-1	srp54	2	2	Control	19.1256
RNU1-1	srp54	3	1	Control	18.77	18.7809	3.30511
RNU1-1	srp54	3	2	Control	18.7919
RNU1-1	srp54	1	1	TENT2 KO	19.4985	19.6404	1.17721
RNU1-1	srp54	1	2	TENT2 KO	19.7823
RNU1-1	srp54	2	1	TENT2 KO	19.3221	19.5062	2.17283
RNU1-1	srp54	2	2	TENT2 KO	19.6903
RNU1-1	srp54	3	1	TENT2 KO	19.6851	19.7783	1.42888
RNU1-1	srp54	3	2	TENT2 KO	19.8714
Total 7SL	ig_la_control	1	1	Control	24.7783	24.7842
Total 7SL	ig_la_control	1	2	Control	24.79
Total 7SL	ig_la_control	2	1	Control	25.8063	25.7874
Total 7SL	ig_la_control	2	2	Control	25.7686
Total 7SL	ig_la_control	3	1	Control	25.056	25.1061
Total 7SL	ig_la_control	3	2	Control	25.1562
Total 7SL	ig_la_control	1	1	TENT2 KO	23.444	23.4611
Total 7SL	ig_la_control	1	2	TENT2 KO	23.4781
Total 7SL	ig_la_control	2	1	TENT2 KO	25.0468	25.021
Total 7SL	ig_la_control	2	2	TENT2 KO	24.9953
Total 7SL	ig_la_control	3	1	TENT2 KO	24.437	24.4999
Total 7SL	ig_la_control	3	2	TENT2 KO	24.5629
Total 7SL	ig_srp54_control	1	1	Control	25.0424	24.9941
Total 7SL	ig_srp54_control	1	2	Control	24.9457
Total 7SL	ig_srp54_control	2	1	Control	25.1297	25.1294
Total 7SL	ig_srp54_control	2	2	Control	25.1292
Total 7SL	ig_srp54_control	3	1	Control	24.4964	24.5011
Total 7SL	ig_srp54_control	3	2	Control	24.5058
Total 7SL	ig_srp54_control	1	1	TENT2 KO	23.6179	23.6245
Total 7SL	ig_srp54_control	1	2	TENT2 KO	23.6312
Total 7SL	ig_srp54_control	2	1	TENT2 KO	24.763	24.8463
Total 7SL	ig_srp54_control	2	2	TENT2 KO	24.9296
Total 7SL	ig_srp54_control	3	1	TENT2 KO	24.2676	24.3386
Total 7SL	ig_srp54_control	3	2	TENT2 KO	24.4096
Total 7SL	input	1	1	Control	14.3947	14.3947
Total 7SL	input	1	2	Control	ND
Total 7SL	input	2	1	Control	24.5108	24.5126
Total 7SL	input	2	2	Control	24.5144
Total 7SL	input	3	1	Control	14.9953	14.8102
Total 7SL	input	3	2	Control	14.6252
Total 7SL	input	1	1	TENT2 KO	14.6017	14.6413
Total 7SL	input	1	2	TENT2 KO	14.6809
Total 7SL	input	2	1	TENT2 KO	15.0124	14.999
Total 7SL	input	2	2	TENT2 KO	14.9857
Total 7SL	input	3	1	TENT2 KO	14.0766	14.0976
Total 7SL	input	3	2	TENT2 KO	14.1187
Total 7SL	la	1	1	Control	21.743	21.6308	8.897	2.67555	1.41984	1.14227	0.277572	0	0.371752	0.00644818
Total 7SL	la	1	2	Control	21.5187
Total 7SL	la	2	1	Control	22.7793	22.6549	8.76985	1.32514	0.406141		-0.736125
Total 7SL	la	2	2	Control	22.5305
Total 7SL	la	3	1	Control	21.0966	20.9813	17.4451	3.03315	1.60082		0.458553
Total 7SL	la	3	2	Control	20.8661
Total 7SL	la	1	1	TENT2 KO	19.7002	19.6228	14.3033	8.8706	3.14903		2.00677	2.58746	0.32855
Total 7SL	la	1	2	TENT2 KO	19.5454
Total 7SL	la	2	1	TENT2 KO	18.8289	18.797	74.7509	19.5135	4.2864		3.14413
Total 7SL	la	2	2	TENT2 KO	18.7651
Total 7SL	la	3	1	TENT2 KO	18.4045	18.381	69.4966	13.4894	3.75375		2.61149
Total 7SL	la	3	2	TENT2 KO	18.3576
Total 7SL	srp54	1	1	Control	19.4824	19.5095	44.7736	29.5018	4.88273	3.94896	0.933769	0	0.482066	0.558098
Total 7SL	srp54	1	2	Control	19.5365
Total 7SL	srp54	2	1	Control	19.5236	19.5425	48.0647	12.906	3.68997		-0.258993
Total 7SL	srp54	2	2	Control	19.5614
Total 7SL	srp54	3	1	Control	19.48	19.5022	31.9753	9.67451	3.27419		-0.674776
Total 7SL	srp54	3	2	Control	19.5244
Total 7SL	srp54	1	1	TENT2 KO	19.664	19.7576	14.5905	12.3942	3.63159		-0.317373	-0.307636	0.00558433
Total 7SL	srp54	1	2	TENT2 KO	19.8512
Total 7SL	srp54	2	1	TENT2 KO	19.9861	20.0853	27.1152	12.4792	3.64146		-0.307506
Total 7SL	srp54	2	2	TENT2 KO	20.1844
Total 7SL	srp54	3	1	TENT2 KO	20.1071	20.1728	17.9489	12.5615	3.65094		-0.298029
Total 7SL	srp54	3	2	TENT2 KO	20.2385
